# Supplementary material for: Anaerobic hydrocarbon biodegradation by alkylotrophic methanogens in deep oil reservoirs
Source: ISME J. 2024 Jul 31;18(1):wrae152. doi: 10.1093/ismejo/wrae152 (PMC11376074; doi:10.1093/ismejo/wrae152)
Supplement: MLPSupplementaryTables20240711 [file mlpsupplementarytables20240711.xlsx]

## Sheet: Supplementary table-overview
Overview of Supplementary Tables
Table	Title
Table S1	Summary information of samples.
Table S2	Degradation degree of the individual samples. Note: Sample names in Fig. 1c are highlighted.
Table S3	Summary of 138 amplicon sequence data analysed in the current study.
Table S4	Summary of 28 metagenomic data analysed in the current study.
Table S5	Summary of 1346 dereplicated (97% ANI cutoff) Metagenome-Assembled Genomes (MAGs).
Table S6	Summary of 36 metatranscriptomic samples investigated in the current study.
Table S7	Relative abundance of Ca. Methanoliparum and hydrocarbon-degrading bacteria in microbial community based on metatranscriptomic sequencing. Notes: ND:Not detected; ×：Not tested.
Table S8	FPKM values of acrA and assA genes based on metatranscriptomic sequencing. Notes: ND:Not detected;×：Not tested.
Table S9	Relative abundance of Ca. Methanoliparia across global oilfields or oil-containing biotopes.
Table S10	Detection of alkyl-CoM in samples. Notes: ✔: Detected; ND:Not detected.
Table S11	Information of 38 Ca. Methanoliparum MAGs obtained from this study.
Table S12	Presence and absence of core pathway genes in Ca. Methanoliparum genome obtained from this study.
Table S13	Abundance and activity of Ca. Methanoliparum based on different molecular analysis methods. Notes: ✔: Detected; n.d., not detected; ×：Not tested.
Table S14	Connection between degradation, alkyl-CoMs, and microbial markers Notes: ✔: Detected; ND:Not detected; ×：Not tested.

## Sheet: TableS1
Table S1 Summary information of samples.
Sample name	Sample type	Sampling source (abbreviation of location of oilfield)	Location of oilfield	Basin of oilfield	Sampling location (lat: N, lon: E)	Sampling depth (m) Notes:Sampling depth in some samples is unrecorded since the sample is a mixture of multiple samples of different well depths.	Sampling date	Nucleic acid extraction date	Length of storage before nucleic acid extraction (months)	Storage condition (°C)
12104	Oil	CQ	Changqing	Ordos Basin	37.46, 107.15	Unrecorded	08/2019	12/2020	16	4
12103	Oil	CQ	Changqing	Ordos Basin	37.46, 107.15	Unrecorded	08/2019	12/2020	16	4
FP-19	Oil	CQ	Changqing	Ordos Basin	37.46, 107.15	Unrecorded	08/2019	12/2020	16	4
HJZ-1	Oil	CQ	Changqing	Ordos Basin	37.46, 107.15	Unrecorded	08/2019	Unrecorded	Unrecorded	4
HJZ-2	Oil	CQ	Changqing	Ordos Basin	37.46, 107.15	Unrecorded	08/2019	Unrecorded	Unrecorded	4
71-114	Oil	CQ	Changqing	Ordos Basin	37.46, 107.15	Unrecorded	08/2019	12/2020	16	4
75113	Oil	CQ	Changqing	Ordos Basin	37.46, 107.15	Unrecorded	08/2019	12/2020	16	4
74-112	Oil	CQ	Changqing	Ordos Basin	37.46, 107.15	Unrecorded	08/2019	12/2020	16	4
68-114	Oil	CQ	Changqing	Ordos Basin	37.46, 107.15	Unrecorded	08/2019	12/2020	16	4
C19	Oil	CQ	Changqing	Ordos Basin	37.46, 107.15	Unrecorded	11/2020	Unrecorded	Unrecorded	4
C21	Oil	CQ	Changqing	Ordos Basin	37.46, 107.15	Unrecorded	11/2020	Unrecorded	Unrecorded	4
C20	Oil	CQ	Changqing	Ordos Basin	37.46, 107.15	Unrecorded	11/2020	Unrecorded	Unrecorded	4
C22	Oil	CQ	Changqing	Ordos Basin	37.46, 107.15	Unrecorded	11/2020	Unrecorded	Unrecorded	4
C24	Oil	CQ	Changqing	Ordos Basin	37.46, 107.15	Unrecorded	11/2020	Unrecorded	Unrecorded	4
C23	Oil	CQ	Changqing	Ordos Basin	37.46, 107.15	Unrecorded	11/2020	Unrecorded	Unrecorded	4
69-13	Oil	CQ	Changqing	Ordos Basin	37.46, 107.15	Unrecorded	08/2019	12/2020	16	4
B2-1	Oily sludge	CQ	Changqing	Ordos Basin	37.55, 107.68	Unrecorded	01/2020	Unrecorded	Unrecorded	4
B1-1	Oily sludge	CQ	Changqing	Ordos Basin	37.55, 107.68	Unrecorded	01/2020	Unrecorded	Unrecorded	4
B1-2	Oily sludge	CQ	Changqing	Ordos Basin	37.55, 107.68	Unrecorded	01/2020	12/2020	11	4
DQ-O	Oil	DQ	Daqing	Songliao Basin	46.62, 124.90	Unrecorded	12/2020	12/2020	0	4
DQ-W2	Oil production water	DQ	Daqing	Songliao Basin	46.62, 124.90	Unrecorded	12/2020	12/2020	0	4
TB-1（1）	Oily sludge	DQ	Daqing	Songliao Basin	46.62, 124.90	Unrecorded	01/2020	Unrecorded	Unrecorded	4
TB-1（2）	Oily sludge	DQ	Daqing	Songliao Basin	46.62, 124.90	Unrecorded	01/2020	12/2020	11	4
DQ-S	Oily sludge	DQ	Daqing	Songliao Basin	46.62, 124.90	Unrecorded	12/2020	01/2021	1	4
MEI4-1x	Oil	FS	Fushan	Pear River Basin	19.51, 109.49	3340	12/2020	12/2020	0	4
CHAO7-1x	Oil	FS	Fushan	Pear River Basin	19.51, 109.49	1822-1825	12/2020	12/2020	0	4
TB-2（2）	Oily sludge	HB	Huabei	Bohai Bay Basin	38.22, 117.01	Unrecorded	01/2020	Unrecorded	Unrecorded	4
TB-2（1）	Oily sludge	HB	Huabei	Bohai Bay Basin	38.22, 117.01	Unrecorded	01/2020	12/2020	11	4
D19X-1	Oil	JH	Jianghan	Jianghan Basin	30.45, 112.70	991.6-1019.4	02/2021	08/2021	6	4
W1X-2-16-O	Oil	JH	Jianghan	Jianghan Basin	30.45, 112.70	Unrecorded	04/2021	04/2021	0	4
JH-S	Oily sludge	JH	Jianghan	Jianghan Basin	30.45, 112.70	Unrecorded	02/2021	08/2021	6	4
HX-01	Oil	JS	Jiangsu	South Yellow Sea Basin	32.60, 119.58	Unrecorded	12/2020	12/2020	0	4
YC-O1	Oil	JS	Jiangsu	South Yellow Sea Basin	32.66, 119.62	Unrecorded	07/2021	08/2021	1	4
ZW-S2	Oily sludge	JS	Jiangsu	South Yellow Sea Basin	32.60, 119.58	Unrecorded	07/2021	08/2021	1	4
ZW-S1	Oily sludge	JS	Jiangsu	South Yellow Sea Basin	32.60, 119.58	Unrecorded	07/2021	08/2021	1	4
K037-2	Hydrocarbon source rock	LH	Liaohe	Bohai Bay Basin	41.13, 122.08	958.5	05/2018	12/2020	31	4
K037-4	Hydrocarbon source rock	LH	Liaohe	Bohai Bay Basin	41.13, 122.08	972.5	05/2018	12/2020	31	4
K037-8	Hydrocarbon source rock	LH	Liaohe	Bohai Bay Basin	41.13, 122.08	989.9	05/2018	12/2020	31	4
K037-6	Hydrocarbon source rock	LH	Liaohe	Bohai Bay Basin	41.13, 122.08	981	05/2018	12/2020	31	4
K037-10	Hydrocarbon source rock	LH	Liaohe	Bohai Bay Basin	41.13, 122.08	995.5	05/2018	Unrecorded	Unrecorded	4
K037-1	Hydrocarbon source rock	LH	Liaohe	Bohai Bay Basin	41.13, 122.08	954	05/2018	Unrecorded	Unrecorded	4
K037-9	Hydrocarbon source rock	LH	Liaohe	Bohai Bay Basin	41.13, 122.08	992.4	05/2018	12/2020	31	4
K037-7	Hydrocarbon source rock	LH	Liaohe	Bohai Bay Basin	41.13, 122.08	986.9	05/2018	12/2020	31	4
K037-3	Hydrocarbon source rock	LH	Liaohe	Bohai Bay Basin	41.13, 122.08	966.5	05/2018	12/2020	31	4
K037-5	Hydrocarbon source rock	LH	Liaohe	Bohai Bay Basin	41.13, 122.08	977.9	05/2018	12/2020	31	4
Lianghe-LT	Oil	LH	Liaohe	Bohai Bay Basin	41.13, 122.08	Unrecorded	04/2014	Unrecorded	Unrecorded	4
LH-1	Oil	LH	Liaohe	Bohai Bay Basin	41.24, 121.98	Unrecorded	08/2019	12/2020	16	4
SY-01	Oily sludge	LH	Liaohe	Bohai Bay Basin	41.13, 122.08	Unrecorded	08/2019	12/2020	16	4
X58	Oil	SL	Shengli	Bohai Bay Basin	37.43, 118.67	Unrecorded	08/2016	Unrecorded	Unrecorded	4
X76	Oil	SL	Shengli	Bohai Bay Basin	37.43, 118.67	Unrecorded	08/2016	Unrecorded	Unrecorded	4
28-543	Oil	SL	Shengli	Bohai Bay Basin	37.43, 118.67	Unrecorded	09/2021	10/2021	1	4
29-2555	Oil	SL	Shengli	Bohai Bay Basin	37.43, 118.67	Unrecorded	06/2021	08/2021	2	4
G0-GD51-X21	Oil	SL	Shengli	Bohai Bay Basin	37.43, 118.67	Unrecorded	2018	Unrecorded	Unrecorded	4
G0-GD51-5	Oil	SL	Shengli	Bohai Bay Basin	37.43, 118.67	Unrecorded	2018	Unrecorded	Unrecorded	4
GD2-25-516	Oil	SL	Shengli	Bohai Bay Basin	37.43, 118.67	Unrecorded	2018	Unrecorded	Unrecorded	4
G0-GD51-10	Oil	SL	Shengli	Bohai Bay Basin	37.43, 118.67	Unrecorded	2018	Unrecorded	Unrecorded	4
29-514（1）	Oil	SL	Shengli	Bohai Bay Basin	37.43, 118.67	Unrecorded	06/2021	10/2021	4	4
CDC6-14	Oil production water	SL	Shengli	Bohai Bay Basin	37.43, 118.67	Unrecorded	09/2021	10/2021	1	4
CDC6-C20	Oil production water	SL	Shengli	Bohai Bay Basin	37.43, 118.67	Unrecorded	09/2021	10/2021	1	4
30C543	Oil production water	SL	Shengli	Bohai Bay Basin	37.43, 118.67	Unrecorded	09/2021	10/2021	1	4
CDC6-X42	Oil production water	SL	Shengli	Bohai Bay Basin	37.43, 118.67	Unrecorded	09/2021	10/2021	1	4
29-514（2）	Oil production water	SL	Shengli	Bohai Bay Basin	37.43, 118.67	Unrecorded	06/2021	10/2021	4	4
GO29-514	Oil production water	SL	Shengli	Bohai Bay Basin	37.43, 118.67	Unrecorded	09/2021	09/2021	0	4
GO30-535-2	Oil production water	SL	Shengli	Bohai Bay Basin	37.43, 118.67	Unrecorded	2018	Unrecorded	Unrecorded	4
OIL19-3	Oil production water	SL	Shengli	Bohai Bay Basin	37.43, 118.67	Unrecorded	2018	Unrecorded	Unrecorded	4
OIL11-4	Oil production water	SL	Shengli	Bohai Bay Basin	37.43, 118.67	Unrecorded	2018	Unrecorded	Unrecorded	4
C5	Oil production water	SL	Shengli	Bohai Bay Basin	37.43, 118.67	Unrecorded	2018	Unrecorded	Unrecorded	4
GO30-535-1	Oil production water	SL	Shengli	Bohai Bay Basin	37.43, 118.67	Unrecorded	2018	Unrecorded	Unrecorded	4
C5-17	Oil production water	SL	Shengli	Bohai Bay Basin	37.43, 118.67	Unrecorded	2018	Unrecorded	Unrecorded	4
C26-3	Oil production water	SL	Shengli	Bohai Bay Basin	37.43, 118.67	Unrecorded	2018	Unrecorded	Unrecorded	4
OIL1	Oil production water	SL	Shengli	Bohai Bay Basin	37.43, 118.67	Unrecorded	2018	Unrecorded	Unrecorded	4
C543	Oil production water	SL	Shengli	Bohai Bay Basin	37.43, 118.67	Unrecorded	06/2021	08/2021	2	4
N534	Oil production water	SL	Shengli	Bohai Bay Basin	37.43, 118.67	Unrecorded	06/2021	08/2021	2	4
P3	Oily sludge	SL	Shengli	Bohai Bay Basin	37.43, 118.67	Unrecorded	2007	06/2022	186	-80
GO-6	Oily sludge	SL	Shengli	Bohai Bay Basin	37.43, 118.67	Unrecorded	12/2020	Unrecorded	Unrecorded	4
GO-8	Oily sludge	SL	Shengli	Bohai Bay Basin	37.43, 118.67	Unrecorded	12/2020	Unrecorded	Unrecorded	4
GO-9	Oily sludge	SL	Shengli	Bohai Bay Basin	37.43, 118.67	Unrecorded	12/2020	Unrecorded	Unrecorded	4
GO-10	Oily sludge	SL	Shengli	Bohai Bay Basin	37.43, 118.67	Unrecorded	12/2020	Unrecorded	Unrecorded	4
GO-5	Oily sludge	SL	Shengli	Bohai Bay Basin	37.43, 118.67	Unrecorded	12/2020	Unrecorded	Unrecorded	4
GO-7	Oily sludge	SL	Shengli	Bohai Bay Basin	37.43, 118.67	Unrecorded	12/2020	Unrecorded	Unrecorded	4
XYL	Oily sludge	SL	Shengli	Bohai Bay Basin	37.28, 118.33	Unrecorded	06/2019	12/2020	18	4
GD-1	Oily sludge	SL	Shengli	Bohai Bay Basin	37.43, 118.67	Unrecorded	08/2019	12/2020	16	4
GO-1	Oily sludge	SL	Shengli	Bohai Bay Basin	37.43, 118.67	Unrecorded	12/2020	12/2020	0	4
GO-2	Oily sludge	SL	Shengli	Bohai Bay Basin	37.43, 118.67	Unrecorded	12/2020	12/2020	0	4
GO-3	Oily sludge	SL	Shengli	Bohai Bay Basin	37.43, 118.67	Unrecorded	12/2020	12/2020	0	4
GO-4	Oily sludge	SL	Shengli	Bohai Bay Basin	37.43, 118.67	Unrecorded	12/2020	12/2020	0	4
#3	Oily sludge	SL	Shengli	Bohai Bay Basin	37.43, 118.67	Unrecorded	02/2009	06/2022	160	-80
guyilian	Oily sludge	SL	Shengli	Bohai Bay Basin	38.00, 118.80	Unrecorded	06/2022	07/2022	1	4
#2	Oily sludge	SL	Shengli	Bohai Bay Basin	37.43, 118.67	Unrecorded	02/2009	06/2022	160	-80
Yang2	Oily sludge	SL	Shengli	Bohai Bay Basin	37.43, 118.67	Unrecorded	02/2009	06/2022	160	-80
huaxin	Oily sludge	SL	Shengli	Bohai Bay Basin	38.00, 118.80	Unrecorded	04/2017	07/2022	63	4
HaoXiao	Oily sludge	SL	Shengli	Bohai Bay Basin	37.40, 118.53	Unrecorded	04/2017	12/2020	44	4
Yang3	Oily sludge	SL	Shengli	Bohai Bay Basin	37.43, 118.67	Unrecorded	02/2019	06/2022	40	4
SLO-XYL(50G)	Oily sludge	SL	Shengli	Bohai Bay Basin	37.43, 118.67	Unrecorded	06/2019	12/2020	18	4
Dong2	Oily sludge	SL	Shengli	Bohai Bay Basin	37.43, 118.67	Unrecorded	06/2021	08/2021	2	4
T85	Hydrocarbon source rock	TH	Tuha	Tuha Basin	43.08, 90.51	2069.67	01/2021	Unrecorded	Unrecorded	4
T3	Hydrocarbon source rock	TH	Tuha	Tuha Basin	43.08, 90.51	2043.34	01/2021	Unrecorded	Unrecorded	4
T107	Hydrocarbon source rock	TH	Tuha	Tuha Basin	43.08, 90.51	2075	01/2021	Unrecorded	Unrecorded	4
T236	Hydrocarbon source rock	TH	Tuha	Tuha Basin	43.08, 90.51	2120.05	01/2021	Unrecorded	Unrecorded	4
T351	Hydrocarbon source rock	TH	Tuha	Tuha Basin	43.08, 90.51	2174.05	01/2021	Unrecorded	Unrecorded	4
T358	Hydrocarbon source rock	TH	Tuha	Tuha Basin	43.08, 90.51	2177.65	01/2021	Unrecorded	Unrecorded	4
ST204	Oil	TRM	Tarim	Tarim Basin	41.73, 86.18	5582-5648.22	12/2020	12/2020	0	4
340	Oil	TRM	Tarim	Tarim Basin	41.73, 86.18	Unrecorded	06/2022	06/2022	0	4
333	Oil	TRM	Tarim	Tarim Basin	41.73, 86.18	Unrecorded	06/2022	06/2022	0	4
DONG3	Oil	TRM	Tarim	Tarim Basin	41.73, 86.18	5324.03-5645	12/2020	12/2020	0	4
S1182CH	Oil	TRM	Tarim	Tarim Basin	41.73, 86.18	5419.82-6170	12/2020	12/2020	0	4
P601-562	Oil production water	XC	Xinchun	Junggar Basin	45.12, 84.70	Unrecorded	12/2020	12/2020	0	4
Wusuni	Hydrocarbon source rock	XJ	Xinjiang	Junggar Basin	45.57, 84.89	Unrecorded	06/2010	06/2022	144	-80
M26-11	Oil	XJ	Xinjiang	Junggar Basin	45.70, 85.55	Unrecorded	02/2018	11/2020	33	4
XG-2	Oil	XJ	Xinjiang	Junggar Basin	45.57, 84.89	Unrecorded	02/2018	Unrecorded	Unrecorded	4
XG-1	Oil	XJ	Xinjiang	Junggar Basin	45.57, 84.89	Unrecorded	02/2018	12/2020	34	4
ZY-1	Oil	XJ	Xinjiang	Junggar Basin	45.57, 84.89	Unrecorded	02/2018	12/2020	34	4
MH-1	Oil	XJ	Xinjiang	Junggar Basin	45.70, 85.55	Unrecorded	02/2018	Unrecorded	Unrecorded	4
M26-9	Oil	XJ	Xinjiang	Junggar Basin	45.70, 85.55	Unrecorded	02/2018	Unrecorded	Unrecorded	4
LYC-1	Oil	XJ	Xinjiang	Junggar Basin	45.57, 84.99	Unrecorded	02/2018	12/2020	34	4
M610	Oil	XJ	Xinjiang	Junggar Basin	45.70, 85.55	Unrecorded	08/2019	Unrecorded	Unrecorded	4
M611	Oil	XJ	Xinjiang	Junggar Basin	45.70, 85.55	Unrecorded	08/2019	Unrecorded	Unrecorded	4
M606	Oil	XJ	Xinjiang	Junggar Basin	45.70, 85.55	Unrecorded	08/2019	11/2020	15	4
I013	Oil	XJ	Xinjiang	Junggar Basin	45.70, 85.55	Unrecorded	08/2019	Unrecorded	Unrecorded	4
M612	Oil	XJ	Xinjiang	Junggar Basin	45.70, 85.55	Unrecorded	08/2019	Unrecorded	Unrecorded	4
M609	Oil	XJ	Xinjiang	Junggar Basin	45.70, 85.55	Unrecorded	08/2019	Unrecorded	Unrecorded	4
I203-H	Oil	XJ	Xinjiang	Junggar Basin	45.70, 85.55	Unrecorded	08/2019	Unrecorded	Unrecorded	4
I011	Oil	XJ	Xinjiang	Junggar Basin	45.70, 85.55	Unrecorded	08/2019	Unrecorded	Unrecorded	4
I2	Oil	XJ	Xinjiang	Junggar Basin	45.70, 85.55	Unrecorded	08/2019	11/2020	15	4
I015	Oil	XJ	Xinjiang	Junggar Basin	45.70, 85.55	Unrecorded	08/2019	Unrecorded	Unrecorded	4
I12	Oil	XJ	Xinjiang	Junggar Basin	45.70, 85.55	Unrecorded	08/2019	Unrecorded	Unrecorded	4
M602	Oil	XJ	Xinjiang	Junggar Basin	45.70, 85.55	Unrecorded	08/2019	11/2020	15	4
M601	Oil	XJ	Xinjiang	Junggar Basin	45.70, 85.55	Unrecorded	08/2019	Unrecorded	Unrecorded	4
M607	Oil	XJ	Xinjiang	Junggar Basin	45.70, 85.55	Unrecorded	08/2019	Unrecorded	Unrecorded	4
M603	Oil	XJ	Xinjiang	Junggar Basin	45.70, 85.55	Unrecorded	08/2019	11/2020	15	4
M6273	Oil	XJ	Xinjiang	Junggar Basin	45.70, 85.55	Unrecorded	12/2019	Unrecorded	Unrecorded	4
M6253	Oil	XJ	Xinjiang	Junggar Basin	45.70, 85.55	Unrecorded	12/2019	Unrecorded	Unrecorded	4
M6103	Oil	XJ	Xinjiang	Junggar Basin	45.70, 85.55	Unrecorded	12/2019	11/2020	11	4
M6235	Oil	XJ	Xinjiang	Junggar Basin	45.70, 85.55	Unrecorded	12/2019	Unrecorded	Unrecorded	4
M6011	Oil	XJ	Xinjiang	Junggar Basin	45.70, 85.55	Unrecorded	12/2019	Unrecorded	Unrecorded	4
M6242	Oil	XJ	Xinjiang	Junggar Basin	45.70, 85.55	Unrecorded	12/2019	Unrecorded	Unrecorded	4
M6014	Oil	XJ	Xinjiang	Junggar Basin	45.70, 85.55	Unrecorded	12/2019	11/2020	11	4
M6205	Oil	XJ	Xinjiang	Junggar Basin	45.70, 85.55	Unrecorded	12/2019	Unrecorded	Unrecorded	4
M6238	Oil	XJ	Xinjiang	Junggar Basin	45.70, 85.55	Unrecorded	12/2019	Unrecorded	Unrecorded	4
M6209	Oil	XJ	Xinjiang	Junggar Basin	45.70, 85.55	Unrecorded	12/2019	Unrecorded	Unrecorded	4
M6206	Oil	XJ	Xinjiang	Junggar Basin	45.70, 85.55	Unrecorded	12/2019	Unrecorded	Unrecorded	4
M6414	Oil	XJ	Xinjiang	Junggar Basin	45.70, 85.55	Unrecorded	12/2019	Unrecorded	Unrecorded	4
M6127	Oil	XJ	Xinjiang	Junggar Basin	45.70, 85.55	Unrecorded	12/2019	Unrecorded	Unrecorded	4
M6105	Oil	XJ	Xinjiang	Junggar Basin	45.70, 85.55	Unrecorded	12/2019	Unrecorded	Unrecorded	4
M6009	Oil	XJ	Xinjiang	Junggar Basin	45.70, 85.55	Unrecorded	12/2019	Unrecorded	Unrecorded	4
M6201	Oil	XJ	Xinjiang	Junggar Basin	45.70, 85.55	Unrecorded	12/2019	Unrecorded	Unrecorded	4
M6240	Oil	XJ	Xinjiang	Junggar Basin	45.70, 85.55	Unrecorded	12/2019	Unrecorded	Unrecorded	4
M6138	Oil	XJ	Xinjiang	Junggar Basin	45.70, 85.55	Unrecorded	12/2019	Unrecorded	Unrecorded	4
M6007	Oil	XJ	Xinjiang	Junggar Basin	45.70, 85.55	Unrecorded	12/2019	Unrecorded	Unrecorded	4
M6112	Oil	XJ	Xinjiang	Junggar Basin	45.70, 85.55	Unrecorded	12/2019	11/2020	11	4
M6233	Oil	XJ	Xinjiang	Junggar Basin	45.70, 85.55	Unrecorded	12/2019	Unrecorded	Unrecorded	4
M6119	Oil	XJ	Xinjiang	Junggar Basin	45.70, 85.55	Unrecorded	12/2019	Unrecorded	Unrecorded	4
M6118	Oil	XJ	Xinjiang	Junggar Basin	45.70, 85.55	Unrecorded	12/2019	Unrecorded	Unrecorded	4
M6020	Oil	XJ	Xinjiang	Junggar Basin	45.70, 85.55	Unrecorded	12/2019	Unrecorded	Unrecorded	4
M6203	Oil	XJ	Xinjiang	Junggar Basin	45.70, 85.55	Unrecorded	12/2019	11/2020	11	4
M6415	Oil	XJ	Xinjiang	Junggar Basin	45.70, 85.55	Unrecorded	12/2019	Unrecorded	Unrecorded	4
M6004	Oil	XJ	Xinjiang	Junggar Basin	45.70, 85.55	Unrecorded	12/2019	Unrecorded	Unrecorded	4
M6131	Oil	XJ	Xinjiang	Junggar Basin	45.70, 85.55	Unrecorded	12/2019	Unrecorded	Unrecorded	4
M6211	Oil	XJ	Xinjiang	Junggar Basin	45.70, 85.55	Unrecorded	12/2019	Unrecorded	Unrecorded	4
M6125	Oil	XJ	Xinjiang	Junggar Basin	45.70, 85.55	Unrecorded	12/2019	Unrecorded	Unrecorded	4
M6117	Oil	XJ	Xinjiang	Junggar Basin	45.70, 85.55	Unrecorded	12/2019	Unrecorded	Unrecorded	4
78273	Oil	XJ	Xinjiang	Junggar Basin	45.57, 84.89	Unrecorded	01/2020	Unrecorded	Unrecorded	4
7875	Oil	XJ	Xinjiang	Junggar Basin	45.57, 84.89	Unrecorded	01/2020	Unrecorded	Unrecorded	4
I15-2	Oil production water	XJ	Xinjiang	Junggar Basin	45.70, 85.55	Unrecorded	02/2018	Unrecorded	Unrecorded	4
I15-1	Oil production water	XJ	Xinjiang	Junggar Basin	45.70, 85.55	Unrecorded	02/2018	Unrecorded	Unrecorded	4
CY2	Oily sludge	XJ	Xinjiang	Junggar Basin	45.57, 84.89	Unrecorded	07/2021	08/2021	1	4
Dushanzi	Oily sludge	XJ	Xinjiang	Junggar Basin	45.57, 84.89	Unrecorded	06/2010	06/2022	144	-80
Heiyoushan	Oily sludge	XJ	Xinjiang	Junggar Basin	45.57, 84.89	Unrecorded	06/2010	06/2022	144	-80
Xin1#	Oily sludge	XJ	Xinjiang	Junggar Basin	45.57, 84.89	Unrecorded	06/2010	06/2022	144	-80
XJ-S	Oily sludge	XJ	Xinjiang	Junggar Basin	45.57, 84.89	Unrecorded	12/2020	12/2020	0	4
XNY-D1	Oil	XN	Xinan	Sichuan Basin	30.67, 104.09	Unrecorded	06/2022	06/2022	0	4
XNY-D2	Oil	XN	Xinan	Sichuan Basin	30.67, 104.09	Unrecorded	06/2022	06/2022	0	4
G003-H16	Oil	XN	Xinan	Sichuan Basin	30.67, 104.09	2138.844-2145.65	12/2020	12/2020	0	4
G003-H18	Oil	XN	Xinan	Sichuan Basin	30.67, 104.09	2106.853-2110.12	12/2020	12/2020	0	4
JSZ-01	Oil	YC	Yanchang	Ordos Basin	36.97, 108.27	Unrecorded	08/2019	12/2020	16	4
JSZ-04	Oil	YC	Yanchang	Ordos Basin	36.97, 108.27	Unrecorded	08/2019	12/2020	16	4
JSZ-03	Oil	YC	Yanchang	Ordos Basin	36.97, 108.27	Unrecorded	08/2019	12/2020	16	4
JSZ-02	Oil	YC	Yanchang	Ordos Basin	36.97, 108.27	Unrecorded	08/2019	12/2020	16	4
JSZ-05	Oil	YC	Yanchang	Ordos Basin	36.97, 108.27	Unrecorded	08/2019	12/2020	16	4
Q55-5	Oil	ZY	Zhongyuan	Bohai Bay Basin	34.94, 114.88	Unrecorded	02/2018	11/2020	33	4
X14-14	Oil	ZY	Zhongyuan	Bohai Bay Basin	35.81, 115.31	Unrecorded	02/2018	Unrecorded	Unrecorded	4
X14-13	Oil	ZY	Zhongyuan	Bohai Bay Basin	35.81, 115.31	Unrecorded	02/2018	Unrecorded	Unrecorded	4
M19-42	Oil	ZY	Zhongyuan	Bohai Bay Basin	35.81, 115.31	Unrecorded	02/2018	Unrecorded	Unrecorded	4
Z-10	Oil	ZY	Zhongyuan	Bohai Bay Basin	35.81, 115.31	Unrecorded	02/2018	Unrecorded	Unrecorded	4
Z-07	Oil	ZY	Zhongyuan	Bohai Bay Basin	35.81, 115.31	Unrecorded	02/2018	Unrecorded	Unrecorded	4
Z-08	Oil	ZY	Zhongyuan	Bohai Bay Basin	35.81, 115.31	Unrecorded	02/2018	Unrecorded	Unrecorded	4
Z-06	Oil	ZY	Zhongyuan	Bohai Bay Basin	35.81, 115.31	Unrecorded	02/2018	Unrecorded	Unrecorded	4
Z-02	Oil	ZY	Zhongyuan	Bohai Bay Basin	35.81, 115.31	Unrecorded	02/2018	Unrecorded	Unrecorded	4
C17-7	Oil	ZY	Zhongyuan	Bohai Bay Basin	34.94, 114.88	Unrecorded	02/2018	11/2020	33	4
Z-04	Oil	ZY	Zhongyuan	Bohai Bay Basin	35.81, 115.31	Unrecorded	02/2018	Unrecorded	Unrecorded	4
Z-09	Oil	ZY	Zhongyuan	Bohai Bay Basin	35.81, 115.31	Unrecorded	02/2018	Unrecorded	Unrecorded	4
Z-01	Oil	ZY	Zhongyuan	Bohai Bay Basin	34.94, 114.88	Unrecorded	02/2018	11/2020	33	4
C9-39	Oil	ZY	Zhongyuan	Bohai Bay Basin	35.81, 115.31	Unrecorded	02/2018	Unrecorded	Unrecorded	4
Z-03	Oil	ZY	Zhongyuan	Bohai Bay Basin	35.81, 115.31	Unrecorded	02/2018	Unrecorded	Unrecorded	4
C9-P1	Oil	ZY	Zhongyuan	Bohai Bay Basin	35.81, 115.31	Unrecorded	02/2018	Unrecorded	Unrecorded	4
W101-5	Oil	ZY	Zhongyuan	Bohai Bay Basin	35.81, 115.31	2294.0-2503.0	12/2020	12/2020	0	4
W10-49	Oil	ZY	Zhongyuan	Bohai Bay Basin	35.81, 115.31	2182.0-2302.2	12/2020	12/2020	0	4
W10-36	Oil	ZY	Zhongyuan	Bohai Bay Basin	35.81, 115.31	2253.0-2395.0	12/2020	12/2020	0	4
B1-18	Oil	ZY	Zhongyuan	Bohai Bay Basin	35.81, 115.31	2654.9-2716.4	12/2020	12/2020	0	4
W10-83	Oil	ZY	Zhongyuan	Bohai Bay Basin	35.81, 115.31	2414.2-2452.0	12/2020	12/2020	0	4
W10-19	Oil	ZY	Zhongyuan	Bohai Bay Basin	35.81, 115.31	2145.8-2294.9	12/2020	12/2020	0	4
W79-25	Oil	ZY	Zhongyuan	Bohai Bay Basin	35.81, 115.31	3049.4-3103.6	12/2020	12/2020	0	4
W101-18	Oil	ZY	Zhongyuan	Bohai Bay Basin	35.81, 115.31	2253.0-2295.0	12/2020	12/2020	0	4
P97-2	Oil	ZY	Zhongyuan	Bohai Bay Basin	35.81, 115.31	2409.8-2451.6	12/2020	Unrecorded	Unrecorded	4
W79-7	Oil	ZY	Zhongyuan	Bohai Bay Basin	35.81, 115.31	3028.1-3050.7	12/2020	Unrecorded	Unrecorded	4
W101-C48	Oil	ZY	Zhongyuan	Bohai Bay Basin	35.81, 115.31	2123.8-2441.9	12/2020	12/2020	0	4
W79-32	Oil	ZY	Zhongyuan	Bohai Bay Basin	35.81, 115.31	3384.8-3471.5	12/2020	12/2020	0	4
X14-24	Oil	ZY	Zhongyuan	Bohai Bay Basin	34.94, 114.88	Unrecorded	02/2018	11/2020	33	4
Z-05	Oil	ZY	Zhongyuan	Bohai Bay Basin	35.81, 115.31	Unrecorded	02/2018	11/2020	33	4

## Sheet: TableS2
Table S2 Degradation degree of the individual samples. Note: Sample names in Fig. 1c are highlighted.
Sample name	Sample type	Sampling source (abbreviation of location of oilfield)	Degree of degradation (0:Non, 1:Slight, 2:Moderate, 3:Moderate, 4:Severe)
C19	Oil	CQ	0
C20	Oil	CQ	0
C21	Oil	CQ	0
C22	Oil	CQ	0
69-13	Oil	CQ	1
12103	Oil	CQ	1
12104	Oil	CQ	1
FP-19	Oil	CQ	1
C24	Oil	CQ	1
C23	Oil	CQ	2
B2-1	Oily sludge	CQ	3
B1-1	Oily sludge	CQ	3
B1-2	Oily sludge	CQ	4
TB-1（1）	Oily sludge	DQ	1
TB-1（2）	Oily sludge	DQ	1
DQ-O	Oil	DQ	3
DQ-S	Oily sludge	DQ	4
MEI4-1x	Oil	FS	1
CHAO7-1x	Oil	FS	2
TB-2_1	Oily sludge	HB	2
TB-2（2）	Oily sludge	HB	2
JH-S	Oily sludge	JH	3
D19X-1	Oil	JH	3
ZW-S2	Oily sludge	JS	1
HX-01	Oil	JS	2
ZW-S1	Oily sludge	JS	2
K037-1	Hydrocarbon source rock	LH	4
K037-2	Hydrocarbon source rock	LH	4
K037-3	Hydrocarbon source rock	LH	4
K037-4	Hydrocarbon source rock	LH	4
K037-6	Hydrocarbon source rock	LH	4
K037-7	Hydrocarbon source rock	LH	4
K037-8	Hydrocarbon source rock	LH	4
K037-9	Hydrocarbon source rock	LH	4
K037-10	Hydrocarbon source rock	LH	4
SY-01	Oily sludge	LH	4
K037-5	Hydrocarbon source rock	LH	4
X58	Oil	SL	1
X76	Oil	SL	2
GO-1	Oily sludge	SL	3
GO-2	Oily sludge	SL	3
GO-3	Oily sludge	SL	3
GO-4	Oily sludge	SL	3
GO29-514	Oil production water	SL	3
Dong2	Oily sludge	SL	3
GO-5	Oily sludge	SL	3
GO-6	Oily sludge	SL	3
GO-7	Oily sludge	SL	3
GO-8	Oily sludge	SL	3
GO-9	Oily sludge	SL	3
GO-10	Oily sludge	SL	3
guyilian	Oily sludge	SL	3
GD-1	Oily sludge	SL	4
XYL	Oily sludge	SL	4
29-2555	Oil	SL	4
28-543	Oil	SL	4
#2	Oily sludge	SL	4
#3	Oily sludge	SL	4
HaoXiao	Oily sludge	SL	4
Yang2	Oily sludge	SL	4
Yang3	Oily sludge	SL	4
SLO-XYL(50G)	Oily sludge	SL	4
G0-GD51-X21	Oil	SL	4
G0-GD51-10	Oil	SL	4
G0-GD51-5	Oil	SL	4
GD2-25-516	Oil	SL	4
huaxin	Oily sludge	SL	4
T3	Hydrocarbon source rock	TH	4
T85	Hydrocarbon source rock	TH	4
T107	Hydrocarbon source rock	TH	4
T236	Hydrocarbon source rock	TH	4
T351	Hydrocarbon source rock	TH	4
T358	Hydrocarbon source rock	TH	4
DONG3	Oil	TRM	0
333	Oil	TRM	0
340	Oil	TRM	0
S1182CH	Oil	TRM	2
P601-562	Oil production water	XC	4
I013	Oil	XJ	1
I203-H	Oil	XJ	1
M606	Oil	XJ	1
M609	Oil	XJ	1
M610	Oil	XJ	1
M611	Oil	XJ	1
M612	Oil	XJ	1
M6011	Oil	XJ	1
M6014	Oil	XJ	1
M6103	Oil	XJ	1
M6205	Oil	XJ	1
M6206	Oil	XJ	1
M6209	Oil	XJ	1
M6235	Oil	XJ	1
M6238	Oil	XJ	1
M6242	Oil	XJ	1
M6253	Oil	XJ	1
M6273	Oil	XJ	1
M26-11	Oil	XJ	1
I2	Oil	XJ	2
I011	Oil	XJ	2
I12	Oil	XJ	2
I015	Oil	XJ	2
M601	Oil	XJ	2
M602	Oil	XJ	2
M607	Oil	XJ	2
M6007	Oil	XJ	2
M6009	Oil	XJ	2
M6020	Oil	XJ	2
M6105	Oil	XJ	2
M6112	Oil	XJ	2
M6118	Oil	XJ	2
M6119	Oil	XJ	2
M6127	Oil	XJ	2
M6138	Oil	XJ	2
M6201	Oil	XJ	2
M6203	Oil	XJ	2
M6233	Oil	XJ	2
M6240	Oil	XJ	2
M6414	Oil	XJ	2
78273	Oil	XJ	2
7875	Oil	XJ	2
CY2	Oily sludge	XJ	3
XJ-S	Oily sludge	XJ	4
Heiyoushan	Oily sludge	XJ	4
Xin1#	Oily sludge	XJ	4
G003-H16	Oil	XN	0
G003-H18	Oil	XN	0
XNY-D1	Oil	XN	0
JSZ-02	Oil	YC	0
JSZ-03	Oil	YC	0
JSZ-04	Oil	YC	0
JSZ-05	Oil	YC	1
JSZ-01	Oil	YC	1
Q55-5	Oil	ZY	1
X14-13	Oil	ZY	1
X14-14	Oil	ZY	1
M19-42	Oil	ZY	1
C9-39	Oil	ZY	1
C17-7	Oil	ZY	1
Z-01	Oil	ZY	1
Z-02	Oil	ZY	1
Z-03	Oil	ZY	1
Z-04	Oil	ZY	1
Z-06	Oil	ZY	1
Z-07	Oil	ZY	1
Z-08	Oil	ZY	1
Z-09	Oil	ZY	1
Z-10	Oil	ZY	1
X14-24	Oil	ZY	1
Z-05	Oil	ZY	1
W79-25	Oil	ZY	2
W10-19	Oil	ZY	2
W10-36	Oil	ZY	2
W10-49	Oil	ZY	2
W10-83	Oil	ZY	2
W101-5	Oil	ZY	2
B1-18	Oil	ZY	2
W101-18	Oil	ZY	3

## Sheet: TableS3
Table S3 Summary of 138 amplicon sequence data analysed in the current study.
Sample name	Sample type	Sampling source (abbreviation of location of oilfield)	Sequencing mode	Total Reads	Total data (Mbp)	Reads of Ca. Methanoliparum thermophilum featureID:f33736635608d7ab9dde937b936865a1	Reads of Ca. Methanoliparum widdelii feature ID:277a4306f906bf3b0681bcc8e543cd7f	Reads of Ca. Methanoliparum whitmanii featureID:38ffd2e9fd1af365d2b6b71bae566098	Reads of Ca. Methanoliparum zhangii featureID:f23933c811c6ce7285fb418175402ad5	NODE Run_accession ID
MEI4-1x	Oil	FS	PE 2x250 bp	39508	19.754	0	0	0	2	OER399198
Z-10	Oil	ZY	PE 2x250 bp	43922	21.961	0	0	0	4	OER399198
W10-36	Oil	ZY	PE 2x250 bp	39206	19.603	0	0	14	0	OER399198
DONG3	Oil	TRM	PE 2x250 bp	38507	19.2535	0	0	0	0	OER399198
XJ-S	Oily sludge	XJ	PE 2x250 bp	34682	17.341	0	0	11	3	OER399198
K037-9	Hydrocarbon source rock	LH	PE 2x250 bp	44013	22.0065	0	0	0	0	OER399198
DQ-O	Oil	DQ	PE 2x250 bp	40056	20.028	0	0	0	0	OER399198
DQ-W2	Oil production water	DQ	PE 2x250 bp	42771	21.3855	0	0	0	116	OER399198
W10-19	Oil	ZY	PE 2x250 bp	40147	20.0735	0	0	0	0	OER399198
M6127	Oil	XJ	PE 2x250 bp	48254	24.127	0	0	0	0	OER399198
K037-4	Hydrocarbon source rock	LH	PE 2x250 bp	42676	21.338	0	0	0	361	OER399198
K037-8	Hydrocarbon source rock	LH	PE 2x250 bp	37427	18.7135	0	0	0	336	OER399198
K037-7	Hydrocarbon source rock	LH	PE 2x250 bp	30139	15.0695	0	76	0	229	OER399198
K037-6	Hydrocarbon source rock	LH	PE 2x250 bp	39937	19.9685	0	0	0	0	OER399198
K037-2	Hydrocarbon source rock	LH	PE 2x250 bp	35151	17.5755	0	0	0	0	OER399198
LH-1	Oil	LH	PE 2x250 bp	43527	21.7635	0	0	0	1690	OER399198
W79-25	Oil	ZY	PE 2x250 bp	41418	20.709	0	0	0	0	OER399198
Q55-5	Oil	ZY	PE 2x250 bp	45349	22.6745	0	0	0	0	OER399198
M6117	Oil	XJ	PE 2x250 bp	43872	21.936	0	0	0	0	OER399198
K037-3	Hydrocarbon source rock	LH	PE 2x250 bp	39570	19.785	0	0	0	0	OER399198
G003-H16	Oil	XN	PE 2x250 bp	38117	19.0585	0	0	0	0	OER399198
S1182CH	Oil	TRM	PE 2x250 bp	37002	18.501	0	0	0	0	OER399198
ST204	Oil	TRM	PE 2x250 bp	37561	18.7805	0	0	0	0	OER399198
W79-32	Oil	ZY	PE 2x250 bp	30421	15.2105	0	0	0	0	OER399198
Z-03	Oil	ZY	PE 2x250 bp	42106	21.053	0	0	0	0	OER399198
P601-562	Oil production water	XC	PE 2x250 bp	33698	16.849	0	0	0	0	OER399198
DQ-S	Oily sludge	DQ	PE 2x250 bp	42298	21.149	0	0	0	0	OER399198
TB-1（1）	Oily sludge	DQ	PE 2x250 bp	34804	17.402	0	0	0	0	OER399198
Z-07	Oil	ZY	PE 2x250 bp	42366	21.183	4	0	0	0	OER399198
B1-18	Oil	ZY	PE 2x250 bp	41834	20.917	4	0	0	0	OER399198
Z-08	Oil	ZY	PE 2x250 bp	41013	20.5065	5	0	0	0	OER399198
Z-06	Oil	ZY	PE 2x250 bp	38683	19.3415	5	0	0	0	OER399198
Z-01	Oil	ZY	PE 2x250 bp	17091	8.5455	5	0	0	0	OER399198
G003-H18	Oil	XN	PE 2x250 bp	43487	21.7435	6	0	0	0	OER399198
W101-C48	Oil	ZY	PE 2x250 bp	35155	17.5775	6	0	0	0	OER399198
C9-39	Oil	ZY	PE 2x250 bp	20520	10.26	7	0	0	0	OER399198
Z-02	Oil	ZY	PE 2x250 bp	41134	20.567	9	0	0	0	OER399198
C17-7	Oil	ZY	PE 2x250 bp	45675	22.8375	10	0	0	0	OER399198
Z-04	Oil	ZY	PE 2x250 bp	42211	21.1055	10	0	0	0	OER399198
GO29-514	Oil production water	SL	PE 2x250 bp	40124	20.062	10	0	0	0	OER399198
X14-24	Oil	ZY	PE 2x250 bp	38608	19.304	10	0	0	0	OER399198
Z-09	Oil	ZY	PE 2x250 bp	44823	22.4115	12	0	0	0	OER399198
HX-01	Oil	JS	PE 2x250 bp	37522	18.761	14	0	0	71	OER399198
C9-P1	Oil	ZY	PE 2x250 bp	30751	15.3755	17	0	0	6	OER399198
M19-42	Oil	ZY	PE 2x250 bp	33874	16.937	20	0	0	0	OER399198
W10-83	Oil	ZY	PE 2x250 bp	51945	25.9725	21	0	0	0	OER399198
X14-14	Oil	ZY	PE 2x250 bp	41430	20.715	21	0	2	0	OER399198
M6415	Oil	XJ	PE 2x250 bp	45408	22.704	27	0	0	0	OER399198
CHAO7-1x	Oil	FS	PE 2x250 bp	41758	20.879	30	0	0	0	OER399198
M6253	Oil	XJ	PE 2x250 bp	41332	20.666	40	0	0	0	OER399198
M6273	Oil	XJ	PE 2x250 bp	49870	24.935	47	0	0	0	OER399198
71-114	Oil	CQ	PE 2x250 bp	47476	23.738	51	4	0	0	OER399198
W101-5	Oil	ZY	PE 2x250 bp	41906	20.953	56	35	0	73	OER399198
M6103	Oil	XJ	PE 2x250 bp	43248	21.624	61	0	0	0	OER399198
ZY-1	Oil	XJ	PE 2x250 bp	48264	24.132	65	22	0	44	OER399198
I011	Oil	XJ	PE 2x250 bp	43643	21.8215	71	0	2	0	OER399198
M6011	Oil	XJ	PE 2x250 bp	42264	21.132	73	0	0	0	OER399198
M6235	Oil	XJ	PE 2x250 bp	46347	23.1735	75	0	0	0	OER399198
XG-1	Oil	XJ	PE 2x250 bp	44436	22.218	77	21	0	0	OER399198
I15-2	Oil production water	XJ	PE 2x250 bp	47424	23.712	78	0	0	0	OER399198
M6414	Oil	XJ	PE 2x250 bp	34640	17.32	85	0	0	0	OER399198
M6242	Oil	XJ	PE 2x250 bp	42391	21.1955	95	0	4	0	OER399198
K037-5	Hydrocarbon source rock	LH	PE 2x250 bp	40381	20.1905	103	55	0	161	OER399198
12104	Oil	CQ	PE 2x250 bp	47961	23.9805	108	0	0	0	OER399198
M611	Oil	XJ	PE 2x250 bp	38724	19.362	112	0	0	0	OER399198
SY-01	Oily sludge	LH	PE 2x250 bp	41302	20.651	123	0	7	99	OER399198
W101-18	Oil	ZY	PE 2x250 bp	32899	16.4495	126	0	0	10	OER399198
I15-1	Oil production water	XJ	PE 2x250 bp	48500	24.25	130	0	0	0	OER399198
M610	Oil	XJ	PE 2x250 bp	45501	22.7505	131	0	0	0	OER399198
M6105	Oil	XJ	PE 2x250 bp	51122	25.561	131	53	0	67	OER399198
M26-9	Oil	XJ	PE 2x250 bp	45225	22.6125	145	154	0	154	OER399198
I2	Oil	XJ	PE 2x250 bp	51018	25.509	148	0	0	0	OER399198
75113	Oil	CQ	PE 2x250 bp	47246	23.623	151	0	0	0	OER399198
M6014	Oil	XJ	PE 2x250 bp	44871	22.4355	152	0	0	0	OER399198
I015	Oil	XJ	PE 2x250 bp	48006	24.003	192	0	9	0	OER399198
M6009	Oil	XJ	PE 2x250 bp	46825	23.4125	222	0	13	0	OER399198
LYC-1	Oil	XJ	PE 2x250 bp	45972	22.986	224	4216	0	5756	OER399198
M6205	Oil	XJ	PE 2x250 bp	45565	22.7825	234	0	7	0	OER399198
MH-1	Oil	XJ	PE 2x250 bp	45976	22.988	249	29	0	39	OER399198
JSZ-05	Oil	YC	PE 2x250 bp	45692	22.846	269	0	0	0	OER399198
M6201	Oil	XJ	PE 2x250 bp	47656	23.828	294	0	7	0	OER399198
M6240	Oil	XJ	PE 2x250 bp	43885	21.9425	311	0	4	0	OER399198
#REF!	Oil production water	SL	PE 2x250 bp	50966	25.483	311	125	33	0	OER399198
M606	Oil	XJ	PE 2x250 bp	45672	22.836	313	24	15	0	OER399198
69-13	Oil	CQ	PE 2x250 bp	46630	23.315	339	0	0	0	OER399198
I12	Oil	XJ	PE 2x250 bp	48687	24.3435	355	0	0	0	OER399198
I013	Oil	XJ	PE 2x250 bp	44897	22.4485	390	0	8	0	OER399198
#REF!	Oil production water	SL	PE 2x250 bp	43401	21.7005	418	152	42	0	OER399198
M6238	Oil	XJ	PE 2x250 bp	43284	21.642	476	0	0	0	OER399198
M6138	Oil	XJ	PE 2x250 bp	45392	22.696	486	0	0	0	OER399198
M612	Oil	XJ	PE 2x250 bp	48115	24.0575	500	0	0	0	OER399198
GD-1	Oily sludge	SL	PE 2x250 bp	35543	17.7715	508	1625	511	18553	OER399198
M6209	Oil	XJ	PE 2x250 bp	47168	23.584	533	0	5	0	OER399198
#REF!	Oil production water	SL	PE 2x250 bp	46639	23.3195	585	219	24	0	OER399198
M6007	Oil	XJ	PE 2x250 bp	46107	23.0535	589	0	0	0	OER399198
74-112	Oil	CQ	PE 2x250 bp	50938	25.469	639	0	0	0	OER399198
M6112	Oil	XJ	PE 2x250 bp	44572	22.286	644	0	0	0	OER399198
M6233	Oil	XJ	PE 2x250 bp	43998	21.999	645	0	0	0	OER399198
JSZ-04	Oil	YC	PE 2x250 bp	46728	23.364	701	353	0	9	OER399198
M6118	Oil	XJ	PE 2x250 bp	42202	21.101	736	0	0	0	OER399198
M6004	Oil	XJ	PE 2x250 bp	47600	23.8	738	0	0	0	OER399198
M6119	Oil	XJ	PE 2x250 bp	42868	21.434	739	0	0	0	OER399198
#REF!	Oil production water	SL	PE 2x250 bp	46562	23.281	747	325	51	0	OER399198
#REF!	Oil production water	SL	PE 2x250 bp	41385	20.6925	771	189	44	0	OER399198
M603	Oil	XJ	PE 2x250 bp	44364	22.182	797	470	19	0	OER399198
M6206	Oil	XJ	PE 2x250 bp	46298	23.149	873	112	13	143	OER399198
12103	Oil	CQ	PE 2x250 bp	43923	21.9615	878	14	18	0	OER399198
TB-2（1）	Oily sludge	HB	PE 2x250 bp	43806	21.903	947	451	0	44	OER399198
JSZ-03	Oil	YC	PE 2x250 bp	43303	21.6515	968	238	0	0	OER399198
M6131	Oil	XJ	PE 2x250 bp	47760	23.88	973	0	529	0	OER399198
M6020	Oil	XJ	PE 2x250 bp	45545	22.7725	1012	0	0	0	OER399198
X14-13	Oil	ZY	PE 2x250 bp	42786	21.393	1047	0	0	0	OER399198
I203-H	Oil	XJ	PE 2x250 bp	43540	21.77	1076	737	20	0	OER399198
FP-19	Oil	CQ	PE 2x250 bp	48499	24.2495	1109	0	0	0	OER399198
#REF!	Oil production water	SL	PE 2x250 bp	43152	21.576	1114	277	47	0	OER399198
HJZ-1	Oil	CQ	PE 2x250 bp	44614	22.307	1144	0	0	0	OER399198
M6203	Oil	XJ	PE 2x250 bp	41367	20.6835	1223	0	0	0	OER399198
JSZ-02	Oil	YC	PE 2x250 bp	39423	19.7115	1320	304	0	0	OER399198
M6211	Oil	XJ	PE 2x250 bp	42639	21.3195	1363	0	0	0	OER399198
Z-05	Oil	ZY	PE 2x250 bp	38314	19.157	1368	0	0	0	OER399198
M602	Oil	XJ	PE 2x250 bp	49327	24.6635	1453	450	51	14	OER399198
M609	Oil	XJ	PE 2x250 bp	44776	22.388	1458	0	33	10	OER399198
JSZ-01	Oil	YC	PE 2x250 bp	44483	22.2415	1527	545	0	0	OER399198
W10-49	Oil	ZY	PE 2x250 bp	45202	22.601	1647	236	0	0	OER399198
#REF!	Oil production water	SL	PE 2x250 bp	46221	23.1105	1807	379	108	22	OER399198
M6125	Oil	XJ	PE 2x250 bp	45566	22.783	1896	0	0	0	OER399198
M601	Oil	XJ	PE 2x250 bp	49665	24.8325	1954	635	27	14	OER399198
M607	Oil	XJ	PE 2x250 bp	35468	17.734	2456	0	321	10	OER399198
HJZ-2	Oil	CQ	PE 2x250 bp	45365	22.6825	2762	0	0	0	OER399198
68-114	Oil	CQ	PE 2x250 bp	42215	21.1075	2848	10	359	0	OER399198
M26-11	Oil	XJ	PE 2x250 bp	44278	22.139	3351	0	0	0	OER399198
#REF!	Oil production water	SL	PE 2x250 bp	48696	24.348	4043	45	676	21	OER399198
#REF!	Oily sludge	CQ	PE 2x250 bp	46814	23.407	4130	37	71	28	OER399198
#REF!	Oily sludge	SL	PE 2x250 bp	43297	21.6485	5121	4919	184	54	OER399198
#REF!	Oily sludge	SL	PE 2x250 bp	46669	23.3345	6405	7449	111	44	OER399198
#REF!	Oily sludge	SL	PE 2x250 bp	42801	21.4005	7146	4445	265	22	OER399198
#REF!	Oily sludge	SL	PE 2x250 bp	45745	22.8725	7873	6475	239	20	OER399198
#REF!	Oily sludge	SL	PE 2x250 bp	47019	23.5095	17267	2020	3757	78	OER399198

## Sheet: TableS4
Table S4 Summary of 28 metagenomic data analysed in the current study.
Sample name	Sample type	Sampling source (abbreviation of location of oilfield)	Sequencing mode	Total Reads	Total data (Gbp)	NODE Run_accession ID
B1-2	Oily sludge	CQ	PE 2x150 bp	81044276	24.3133	OER399176
DQ-W2	Oil production water	DQ	PE 2x150 bp	216980599	65.0942	OER399177
DQ-S	Oily sludge	DQ	PE 2x150 bp	216805272	65.0416	OER399177
TB-2（1）	Oily sludge	HB	PE 2x150 bp	168705312	50.6116	OER399178
JH-S	Oily sludge	JH	PE 2x150 bp	150226133	45.0678	OER399179
ZW-S1	Oily sludge	JS	PE 2x150 bp	148598276	44.5795	OER399180
K037-5	Hydrocarbon source rock	LH	PE 2x150 bp	182050418	54.6151	OER399181
SY-01	Oily sludge	LH	PE 2x150 bp	79173828	23.7521	OER399181
29-514（1）	Oil	SL	PE 2x150 bp	63676971	19.1031	OER399182
C543	Oil production water	SL	PE 2x150 bp	65380279	19.6141	OER399182
N534	Oil production water	SL	PE 2x150 bp	81723666	24.5171	OER399182
#2	Oily sludge	SL	PE 2x150 bp	165999509	49.7999	OER399182
Dong2	Oily sludge	SL	PE 2x150 bp	55981019	16.7943	OER399182
GD-1	Oily sludge	SL	PE 2x150 bp	61492878	18.4479	OER399182
GO-1	Oily sludge	SL	PE 2x150 bp	64891736	19.4675	OER399182
GO-2	Oily sludge	SL	PE 2x150 bp	66282349	19.8847	OER399182
GO-3	Oily sludge	SL	PE 2x150 bp	50082382	15.0247	OER399182
GO-4	Oily sludge	SL	PE 2x150 bp	65685231	19.7056	OER399182
HaoXiao	Oily sludge	SL	PE 2x150 bp	152411379	45.7234	OER399182
huaxin	Oily sludge	SL	PE 2x150 bp	68983936	20.6952	OER399182
SLO-XYL(50G)	Oily sludge	SL	PE 2x150 bp	165977643	49.7933	OER399182
XYL	Oily sludge	SL	PE 2x150 bp	68092076	20.4276	OER399182
Yang2	Oily sludge	SL	PE 2x150 bp	188746831	56.624	OER399182
Yang3	Oily sludge	SL	PE 2x150 bp	176409530	52.9229	OER399182
Wusuni	Hydrocarbon source rock	XJ	PE 2x150 bp	200987320	60.2962	OER399183
CY2	Oily sludge	XJ	PE 2x150 bp	193862418	58.1587	OER399183
XJ-S	Oily sludge	XJ	PE 2x150 bp	198436045	59.5308	OER399183
X14-24	Oil	ZY	PE 2x150 bp	140368166	42.1104	OER399184

## Sheet: TableS5
Table S5 Summary of 1346 dereplicated (97% ANI cutoff) Metagenome-Assembled Genomes (MAGs).
Bin Id	Sampling source (abbreviation of location of oilfield)	Completeness	Contamination	Quality	GTDB_classification	NODE Analysis_accession ID
mk_XYL_mwp_bin.178	SL	71.26	0.07	Medium	d__Archaea;p__Aenigmatarchaeota_A;c__Aenigmatarchaeia_A;o__GW2011-AR5;f__;g__;s__	OEZ014112
mk_XJ-S_mwp_bin.69	XJ	100	0.65	High	d__Archaea;p__Halobacteriota;c__Archaeoglobi;o__Archaeoglobales;f__Archaeoglobaceae;g__;s__	OEZ014112
mk_ZW-S1_mwp_bin.58	JS	92.81	0	High	d__Archaea;p__Halobacteriota;c__Archaeoglobi;o__Archaeoglobales;f__Archaeoglobaceae;g__Archaeoglobus;s__	OEZ014112
G0-2_mwp_bin.7	SL	99.35	0	High	d__Archaea;p__Halobacteriota;c__Archaeoglobi;o__Archaeoglobales;f__Archaeoglobaceae;g__WYZ-LMO2;s__	OEZ014112
mk_SL1_mwp_bin.16	SL	73.47	3.46	Medium	d__Archaea;p__Halobacteriota;c__Archaeoglobi;o__Archaeoglobales;f__Archaeoglobaceae;g__WYZ-LMO2;s__	OEZ014112
G0-2_mwp_bin.84 (Cluster 2, Ca. Methanoliparum widdelii)	SL	87.56	1.96	Medium	d__Archaea;p__Halobacteriota;c__Methanoliparia;o__Methanoliparales;f__Methanoliparaceae;g__Methanoliparum;s__	OEZ014112
XYL_mwp_bin.30 (Cluster 3, Ca. Methanoliparum whitmanii)	SL	88.54	1.31	Medium	d__Archaea;p__Halobacteriota;c__Methanoliparia;o__Methanoliparales;f__Methanoliparaceae;g__Methanoliparum;s__	OEZ014112
mk_ZW-S1_mwp_bin.94 (Cluster 4, Ca. Methanoliparum zhangii)	JS	92.46	2.61	High	d__Archaea;p__Halobacteriota;c__Methanoliparia;o__Methanoliparales;f__Methanoliparaceae;g__Methanoliparum;s__Methanoliparum sp8915u	OEZ014112
B1-2_mwp_bin.45 (Cluster 1, Ca. Methanoliparum thermophilum)	CQ	91.15	0.65	High	d__Archaea;p__Halobacteriota;c__Methanoliparia;o__Methanoliparales;f__Methanoliparaceae;g__Methanoliparum;s__Methanoliparum thermophilum	OEZ014112
mk_GO-3_mwp_bin.68	SL	99.35	0	High	d__Archaea;p__Halobacteriota;c__Methanomicrobia;o__Methanomicrobiales;f__Methanocorpusculaceae;g__Methanocalculus;s__	OEZ014112
L48_mwp_bin.74	SL	87.15	3.51	Medium	d__Archaea;p__Halobacteriota;c__Methanomicrobia;o__Methanomicrobiales;f__Methanocorpusculaceae;g__Methanocalculus;s__Methanocalculus sp9912u	OEZ014112
XYL_mwp_bin.78	SL	99.02	0.65	High	d__Archaea;p__Halobacteriota;c__Methanomicrobia;o__Methanomicrobiales;f__Methanoculleaceae;g__;s__	OEZ014112
mk_ZW-S1_mwp_bin.102	JS	98.69	0.65	High	d__Archaea;p__Halobacteriota;c__Methanomicrobia;o__Methanomicrobiales;f__Methanoculleaceae;g__;s__	OEZ014112
G0-4_mwp_bin.91	SL	91.64	0	High	d__Archaea;p__Halobacteriota;c__Methanomicrobia;o__Methanomicrobiales;f__Methanoculleaceae;g__Methanoculleus;s__	OEZ014112
mk_ZW-S1_mwp_bin.3	JS	78.37	0.65	Medium	d__Archaea;p__Halobacteriota;c__Methanomicrobia;o__Methanomicrobiales;f__Methanoculleaceae;g__Methanoculleus;s__Methanoculleus sp002497965	OEZ014112
L48_mwp_bin.89	SL	98.04	0.22	High	d__Archaea;p__Halobacteriota;c__Methanomicrobia;o__Methanomicrobiales;f__Methanomicrobiaceae;g__;s__	OEZ014112
mk_TB2-1_mwp_bin.64.strict	HB	86.27	0	Medium	d__Archaea;p__Halobacteriota;c__Methanomicrobia;o__Methanomicrobiales;f__Methanoregulaceae;g__Methanolinea;s__Methanolinea tarda	OEZ014112
mk_ZW-S1_mwp_bin.99	JS	77.3	0.65	Medium	d__Archaea;p__Halobacteriota;c__Methanomicrobia;o__Methanomicrobiales;f__Methanoregulaceae;g__SD8;s__	OEZ014112
L48_mwp_bin.2	SL	99.52	1.31	High	d__Archaea;p__Halobacteriota;c__Methanomicrobia;o__Methanomicrobiales;f__Methanoregulaceae;g__SD8;s__SD8 sp002509485	OEZ014112
mk_ZW-S1_mwp_bin.17	JS	98.2	0	High	d__Archaea;p__Halobacteriota;c__Methanosarcinia;o__Methanosarcinales;f__Methanosarcinaceae;g__Methanohalophilus;s__	OEZ014112
mk_CY-2_mwp_bin.108	XJ	85.63	0.78	Medium	d__Archaea;p__Halobacteriota;c__Methanosarcinia;o__Methanosarcinales;f__Methanosarcinaceae;g__Methanomethylovorans;s__Methanomethylovorans hollandica	OEZ014112
mk_ZW-S1_mwp_bin.73	JS	99.67	0	High	d__Archaea;p__Halobacteriota;c__Methanosarcinia;o__Methanosarcinales;f__Methanosarcinaceae;g__Methanomethylovorans;s__Methanomethylovorans sp014361205	OEZ014112
mk_SL-HX_mwp_bin.55	SL	73.78	1.63	Medium	d__Archaea;p__Halobacteriota;c__Methanosarcinia;o__Methanosarcinales;f__Methanosarcinaceae;g__Methanosarcina;s__	OEZ014112
mk_SY-01_mwp_bin.89	LH	75.82	3.27	Medium	d__Archaea;p__Halobacteriota;c__Methanosarcinia;o__Methanotrichales;f__Methanotrichaceae;g__Methanothrix;s__Methanothrix soehngenii	OEZ014112
mk_XYL_mwp_bin.122	SL	99.01	0	High	d__Archaea;p__Halobacteriota;c__Methanosarcinia;o__Methanotrichales;f__Methanotrichaceae;g__Methanothrix_A;s__	OEZ014112
mk_XYL_mwp_bin.148	SL	97.86	0.33	High	d__Archaea;p__Halobacteriota;c__Methanosarcinia;o__Methanotrichales;f__Methanotrichaceae;g__Methanothrix_A;s__	OEZ014112
mk_CY-2_mwp_bin.38	XJ	100	0	High	d__Archaea;p__Halobacteriota;c__Methanosarcinia;o__Methanotrichales;f__Methanotrichaceae;g__Methanothrix_A;s__Methanothrix_A harundinacea_D	OEZ014112
mk_ZW-S1_mwp_bin.78	JS	98.69	0	High	d__Archaea;p__Halobacteriota;c__Methanosarcinia;o__Methanotrichales;f__Methanotrichaceae;g__Methanothrix_B;s__Methanothrix_B thermoacetophila	OEZ014112
mk_XYL_mwp_bin.34	SL	91.94	0	High	d__Archaea;p__Halobacteriota;c__Methanosarcinia;o__Methanotrichales;f__Methanotrichaceae;g__Methanothrix_B;s__Methanothrix_B thermoacetophila	OEZ014112
mk_XYL_mwp_bin.42	SL	89.22	1.63	Medium	d__Archaea;p__Halobacteriota;c__Syntropharchaeia;o__ANME-1;f__ANME-1;g__JACGMN01;s__	OEZ014112
XYL_mwp_bin.68	SL	79.98	1.25	Medium	d__Archaea;p__Iainarchaeota;c__Iainarchaeia;o__Iainarchaeales;f__GCA-2688035;g__;s__	OEZ014112
mk_XYL_mwp_bin.52	SL	82.24	0.93	Medium	d__Archaea;p__Iainarchaeota;c__Iainarchaeia;o__Iainarchaeales;f__JAAZKV01;g__JAAZKV01;s__	OEZ014112
mk_TB2-1_mwp_bin.60.strict	HB	84.44	0.53	Medium	d__Archaea;p__Methanobacteriota;c__Methanobacteria;o__Methanobacteriales;f__Methanobacteriaceae;g__;s__	OEZ014112
mk_TB2-1_mwp_bin.4.permissive	HB	92.74	0	High	d__Archaea;p__Methanobacteriota;c__Methanobacteria;o__Methanobacteriales;f__Methanobacteriaceae;g__Methanobacterium_A;s__Methanobacterium_A sp002502855	OEZ014112
mk_SL-HX_mwp_bin.41	SL	89.6	0	Medium	d__Archaea;p__Methanobacteriota;c__Methanobacteria;o__Methanobacteriales;f__Methanobacteriaceae;g__UBA117;s__	OEZ014112
mk_SL-HX_mwp_bin.112	SL	75.32	5.07	Medium	d__Archaea;p__Methanobacteriota;c__Methanobacteria;o__Methanobacteriales;f__Methanobacteriaceae;g__UBA117;s__UBA117 sp002494785	OEZ014112
XYL_mwp_bin.59	SL	100	0.8	High	d__Archaea;p__Methanobacteriota;c__Methanobacteria;o__Methanobacteriales;f__Methanothermaceae;g__Methanothermus;s__Methanothermus fervidus	OEZ014112
mk_XJ-S_mwp_bin.113	XJ	99.2	0.13	High	d__Archaea;p__Methanobacteriota;c__Methanobacteria;o__Methanobacteriales;f__Methanothermobacteraceae_A;g__Methanothermobacter_A;s__	OEZ014112
mk_TB2-1_mwp_bin.65.strict	HB	98.53	3.2	High	d__Archaea;p__Methanobacteriota;c__Methanobacteria;o__Methanobacteriales;f__Methanothermobacteraceae_A;g__Methanothermobacter_A;s__	OEZ014112
XYL_mwp_bin.82	SL	100	0	High	d__Archaea;p__Methanobacteriota;c__Methanobacteria;o__Methanobacteriales;f__Methanothermobacteraceae_A;g__Methanothermobacter_A;s__Methanothermobacter_A sp001507955	OEZ014112
G0-4_mwp_bin.74	SL	100	0.25	High	d__Archaea;p__Methanobacteriota;c__Methanobacteria;o__Methanobacteriales;f__Methanothermobacteraceae_A;g__Methanothermobacter_A;s__Methanothermobacter_A sp001507955	OEZ014112
mk_TB2-1_mwp_bin.48.orig	HB	73.33	1.6	Medium	d__Archaea;p__Methanobacteriota;c__Methanobacteria;o__Methanobacteriales;f__Methanothermobacteraceae_A;g__Methanothermobacter_A;s__Methanothermobacter_A sp003584625	OEZ014112
mk_4_coSL_mwp_bin.152	SL	92.53	0.8	High	d__Archaea;p__Methanobacteriota;c__Methanobacteria;o__Methanobacteriales;f__Methanothermobacteraceae_A;g__Methanothermobacter_A;s__Methanothermobacter_A tenebrarum	OEZ014112
mk_SL-HX_mwp_bin.57	SL	81.98	2.23	Medium	d__Archaea;p__Methanobacteriota;c__Thermococci;o__Methanofastidiosales;f__Methanofastidiosaceae;g__Methanofastidiosum;s__	OEZ014112
XYL_mwp_bin.90	SL	81.73	1.34	Medium	d__Archaea;p__Methanobacteriota;c__Thermococci;o__Methanofastidiosales;f__NM3;g__NM3;s__	OEZ014112
6_mwp_bin.75	SL	88.49	0.5	Medium	d__Archaea;p__Methanobacteriota;c__Thermococci;o__Thermococcales;f__Thermococcaceae;g__Thermococcus_A;s__Thermococcus_A sp000430485	OEZ014112
mk_CY-2_mwp_bin.102	XJ	75.32	2.18	Medium	d__Archaea;p__Nanoarchaeota;c__Nanoarchaeia;o__Pacearchaeales;f__ARS1160;g__ARS1160;s__	OEZ014112
mk_XYL_mwp_bin.75	SL	71.26	0	Medium	d__Archaea;p__Nanoarchaeota;c__Nanoarchaeia;o__Pacearchaeales;f__GW2011-AR1;g__;s__	OEZ014112
mk_SLO_mwp_bin.9	SL	70.56	0	Medium	d__Archaea;p__Nanoarchaeota;c__Nanoarchaeia;o__UBA583;f__UBA583;g__;s__	OEZ014112
XYL_mwp_bin.18	SL	75.7	0	Medium	d__Archaea;p__Nanoarchaeota;c__Nanoarchaeia;o__UBA583;f__UBA583;g__;s__	OEZ014112
mk_SL1_mwp_bin.29	SL	74.3	0.47	Medium	d__Archaea;p__Nanoarchaeota;c__Nanoarchaeia;o__UBA583;f__UBA583;g__CSBR16-154;s__	OEZ014112
mk_4_coSL_mwp_bin.239	SL	79.67	0	Medium	d__Archaea;p__Nanoarchaeota;c__Nanoarchaeia;o__Woesearchaeales;f__;g__;s__	OEZ014112
mk_JZ-2_mwp_bin.158	TC	78.27	0	Medium	d__Archaea;p__Nanoarchaeota;c__Nanoarchaeia;o__Woesearchaeales;f__ARS49;g__CABMGU01;s__	OEZ014112
mk_XYL_mwp_bin.19	SL	87.38	0	Medium	d__Archaea;p__Nanoarchaeota;c__Nanoarchaeia;o__Woesearchaeales;f__CG1-02-33-12;g__CG1-02-33-12;s__	OEZ014112
G0-2_mwp_bin.10	SL	80.37	0.93	Medium	d__Archaea;p__Nanoarchaeota;c__Nanoarchaeia;o__Woesearchaeales;f__UBA119;g__;s__	OEZ014112
mk_XYL_mwp_bin.71	SL	73.29	0.93	Medium	d__Archaea;p__Nanoarchaeota;c__Nanoarchaeia;o__Woesearchaeales;f__UBA119;g__UBA119;s__UBA119 sp002505945	OEZ014112
G0-4_mwp_bin.3	SL	86.83	0	Medium	d__Archaea;p__Thermoplasmatota;c__B47-G6;o__B47-G6B;f__47-G6;g__;s__	OEZ014112
mk_4_coSL_mwp_bin.137	SL	96.27	1.6	High	d__Archaea;p__Thermoplasmatota;c__E2;o__UBA202;f__DSCA01;g__DSCA01;s__	OEZ014112
mk_XYL_mwp_bin.163	SL	94.4	1.66	High	d__Archaea;p__Thermoplasmatota;c__E2;o__UBA202;f__JdFR-43;g__B78-G9;s__	OEZ014112
mk_4_coSL_mwp_bin.77	SL	91.55	3.2	High	d__Archaea;p__Thermoplasmatota;c__E2;o__UBA202;f__JdFR-43;g__B78-G9;s__	OEZ014112
XYL_mwp_bin.17	SL	98	1.6	High	d__Archaea;p__Thermoplasmatota;c__EX4484-6;o__EX4484-6;f__EX4484-6;g__EX4484-6;s__	OEZ014112
XYL_mwp_bin.62	SL	79.23	1.6	Medium	d__Archaea;p__Thermoplasmatota;c__Thermoplasmata;o__;f__;g__;s__	OEZ014112
L48_mwp_bin.37	SL	83.81	0	Medium	d__Archaea;p__Thermoplasmatota;c__Thermoplasmata;o__Methanomassiliicoccales;f__JAAEEP01;g__;s__	OEZ014112
G0-4_mwp_bin.51	SL	90.79	0	High	d__Archaea;p__Thermoplasmatota;c__Thermoplasmata;o__Methanomassiliicoccales;f__Methanomethylophilaceae;g__UBA9915;s__UBA9915 sp9915u	OEZ014112
6_mwp_bin.43	SL	100	0	High	d__Archaea;p__Thermoplasmatota;c__Thermoplasmata;o__Methanomassiliicoccales;f__UBA472;g__UBA472;s__	OEZ014112
mk_CY-2_mwp_bin.132	XJ	84.63	2.4	Medium	d__Archaea;p__Thermoplasmatota;c__UBA186;o__UBA287;f__UBA287;g__;s__	OEZ014112
mk_XYL_mwp_bin.17	SL	90.09	4	High	d__Archaea;p__Thermoplasmatota;c__UBA186;o__UBA287;f__UBA287;g__UBA287;s__	OEZ014112
mk_ZW-S1_mwp_bin.14	JS	71.73	2.4	Medium	d__Archaea;p__Thermoplasmatota;c__UBA186;o__UBA287;f__UBA287;g__UBA287;s__	OEZ014112
mk_SL-jing2_mwp_bin.43	SL	72.34	1.72	Medium	d__Archaea;p__Thermoplasmatota;c__UBA186;o__UBA287;f__UBA287;g__UBA287;s__	OEZ014112
mk_Yang2_mwp_bin.28	SL	87.5	2.4	Medium	d__Archaea;p__Thermoplasmatota;c__UBA186;o__UBA287;f__UBA287;g__UBA287;s__	OEZ014112
XYL_mwp_bin.80	SL	89.67	2.4	Medium	d__Archaea;p__Thermoplasmatota;c__UBA186;o__UBA287;f__UBA287;g__UBA287;s__	OEZ014112
mk_JZ-2_mwp_bin.165	TC	82.23	2.27	Medium	d__Archaea;p__Thermoproteota;c__Bathyarchaeia;o__40CM-2-53-6;f__DTGE01;g__DTGE01;s__	OEZ014112
mk_JZ-2_mwp_bin.131	TC	89.16	0	Medium	d__Archaea;p__Thermoproteota;c__Nitrososphaeria;o__Nitrososphaerales;f__Nitrosocaldaceae;g__Nitrosocaldus;s__Nitrosocaldus sp013538675	OEZ014112
mk_JZ-2_mwp_bin.58	TC	93.2	0.97	High	d__Archaea;p__Thermoproteota;c__Nitrososphaeria;o__Nitrososphaerales;f__Nitrosopumilaceae;g__Nitrosotenuis;s__	OEZ014112
mk_XJ-S_mwp_bin.85	XJ	96.77	2.53	High	d__Archaea;p__Thermoproteota;c__Thermoproteia;o__Sulfolobales;f__Desulfurococcaceae;g__Thermosphaera;s__	OEZ014112
mk_TB2-1_mwp_bin.75.strict	HB	95.89	1.9	High	d__Archaea;p__Thermoproteota;c__Thermoproteia;o__Sulfolobales;f__Desulfurococcaceae;g__UBA285;s__UBA285 sp002495025	OEZ014112
mk_JZ-2_mwp_bin.38	TC	94.44	1.71	High	d__Bacteria;p__Acidobacteriota;c__;o__;f__;g__;s__	OEZ014112
mk_JZ-2_mwp_bin.123	TC	94.04	0	High	d__Bacteria;p__Acidobacteriota;c__Acidobacteriae;o__Acidoferrales;f__UBA7541;g__;s__	OEZ014112
mk_JZ-2_mwp_bin.207	TC	93.07	1.07	High	d__Bacteria;p__Acidobacteriota;c__Acidobacteriae;o__Acidoferrales;f__UBA7541;g__;s__	OEZ014112
mk_JZ-2_mwp_bin.160	TC	91.88	1.76	High	d__Bacteria;p__Acidobacteriota;c__Acidobacteriae;o__Acidoferrales;f__UBA7541;g__;s__	OEZ014112
mk_JZ-2_mwp_bin.147	TC	99.12	1.32	High	d__Bacteria;p__Acidobacteriota;c__Acidobacteriae;o__Bryobacterales;f__Bryobacteraceae;g__CADEFT01;s__	OEZ014112
mk_JZ-2_mwp_bin.170	TC	98.73	1.75	High	d__Bacteria;p__Acidobacteriota;c__Acidobacteriae;o__Bryobacterales;f__Bryobacteraceae;g__JACADU01;s__	OEZ014112
mk_JZ-2_mwp_bin.57	TC	93.2	0.27	High	d__Bacteria;p__Acidobacteriota;c__Acidobacteriae;o__Bryobacterales;f__Bryobacteraceae;g__JADJWL01;s__	OEZ014112
mk_JZ-2_mwp_bin.84	TC	98.26	0.87	High	d__Bacteria;p__Acidobacteriota;c__Acidobacteriae;o__Bryobacterales;f__Bryobacteraceae;g__Palsa-187;s__	OEZ014112
mk_JZ-2_mwp_bin.77	TC	98.26	0.87	High	d__Bacteria;p__Acidobacteriota;c__Acidobacteriae;o__Bryobacterales;f__Bryobacteraceae;g__PNKE01;s__	OEZ014112
mk_JZ-2_mwp_bin.108	TC	94.6	3.42	High	d__Bacteria;p__Acidobacteriota;c__Acidobacteriae;o__Bryobacterales;f__UBA6623;g__RI-231;s__	OEZ014112
mk_XYL_mwp_bin.159	SL	86.78	2.61	Medium	d__Bacteria;p__Acidobacteriota;c__Aminicenantia;o__Aminicenantales;f__Aminicenantaceae_A;g__;s__	OEZ014112
mk_JZ-2_mwp_bin.60	TC	89.15	4.44	Medium	d__Bacteria;p__Acidobacteriota;c__Aminicenantia;o__Aminicenantales;f__DTGS01;g__DTGS01;s__	OEZ014112
GD_mwp_bin.2	SL	92.77	2.61	High	d__Bacteria;p__Acidobacteriota;c__Aminicenantia;o__Aminicenantales;f__Saccharicenantaceae;g__Saccharicenans;s__	OEZ014112
mk_ZW-S1_mwp_bin.55	JS	79.69	3.42	Medium	d__Bacteria;p__Acidobacteriota;c__Aminicenantia;o__Aminicenantales;f__Saccharicenantaceae;g__Saccharicenans;s__	OEZ014112
GD_mwp_bin.1	SL	89.22	2.56	Medium	d__Bacteria;p__Acidobacteriota;c__Aminicenantia;o__Aminicenantales;f__Saccharicenantaceae;g__Saccharicenans;s__Saccharicenans sp014360005	OEZ014112
mk_JZ-2_mwp_bin.220	TC	81.59	2.24	Medium	d__Bacteria;p__Acidobacteriota;c__Aminicenantia;o__DTKB01;f__DTKB01;g__DTKB01;s__	OEZ014112
mk_SY-01_mwp_bin.80	LH	97.37	0	High	d__Bacteria;p__Acidobacteriota;c__Holophagae;o__Holophagales;f__Holophagaceae;g__;s__	OEZ014112
mk_SY-01_mwp_bin.30	LH	85.12	1.61	Medium	d__Bacteria;p__Acidobacteriota;c__Holophagae;o__Holophagales;f__Holophagaceae;g__;s__	OEZ014112
mk_SY-01_mwp_bin.83	LH	75.48	3.42	Medium	d__Bacteria;p__Acidobacteriota;c__Thermoanaerobaculia;o__Gp7-AA8;f__Gp7-AA8;g__;s__	OEZ014112
GD_mwp_bin.34	SL	97.86	1.71	High	d__Bacteria;p__Acidobacteriota;c__Thermoanaerobaculia;o__Thermoanaerobaculales;f__FEB-10;g__;s__	OEZ014112
mk_CY-2_mwp_bin.155	XJ	94.87	0.19	High	d__Bacteria;p__Acidobacteriota;c__UBA6911;o__RPQK01;f__;g__;s__	OEZ014112
mk_4_coSL_mwp_bin.291	SL	95.85	0.85	High	d__Bacteria;p__Acidobacteriota;c__UBA6911;o__RPQK01;f__;g__;s__	OEZ014112
mk_SY-01_mwp_bin.5	LH	79.49	4.27	Medium	d__Bacteria;p__Acidobacteriota;c__Vicinamibacteria;o__Vicinamibacterales;f__JAFNAJ01;g__;s__	OEZ014112
mk_JZ-2_mwp_bin.234	TC	94.59	2.74	High	d__Bacteria;p__Acidobacteriota;c__Vicinamibacteria;o__Vicinamibacterales;f__SCN-69-37;g__;s__	OEZ014112
mk_XJ-S_mwp_bin.4	XJ	98.29	5.58	Medium	d__Bacteria;p__Acidobacteriota;c__Vicinamibacteria;o__Vicinamibacterales;f__SCN-69-37;g__;s__	OEZ014112
mk_JZ-2_mwp_bin.194	TC	94.87	2.56	High	d__Bacteria;p__Acidobacteriota;c__Vicinamibacteria;o__Vicinamibacterales;f__UBA2999;g__;s__	OEZ014112
mk_JZ-2_mwp_bin.243	TC	96.58	5.13	Medium	d__Bacteria;p__Acidobacteriota;c__Vicinamibacteria;o__Vicinamibacterales;f__UBA2999;g__;s__	OEZ014112
mk_XJ-S_mwp_bin.58	XJ	94.87	8.12	Medium	d__Bacteria;p__Acidobacteriota;c__Vicinamibacteria;o__Vicinamibacterales;f__UBA2999;g__;s__	OEZ014112
mk_WSN_mwp_bin.29	XJ	92.59	1.28	High	d__Bacteria;p__Actinobacteriota;c__Acidimicrobiia;o__Acidimicrobiales;f__;g__;s__	OEZ014112
mk_XJ-S_mwp_bin.144	XJ	82.3	7.08	Medium	d__Bacteria;p__Actinobacteriota;c__Acidimicrobiia;o__Acidimicrobiales;f__CADCSY01;g__;s__	OEZ014112
mk_JZ-2_mwp_bin.5	TC	99.15	2.99	High	d__Bacteria;p__Actinobacteriota;c__Acidimicrobiia;o__Acidimicrobiales;f__Ilumatobacteraceae;g__;s__	OEZ014112
mk_XJ-S_mwp_bin.198	XJ	70.85	0.69	Medium	d__Bacteria;p__Actinobacteriota;c__Acidimicrobiia;o__Acidimicrobiales;f__Ilumatobacteraceae;g__;s__	OEZ014112
mk_WSN_mwp_bin.12	XJ	80.36	3.02	Medium	d__Bacteria;p__Actinobacteriota;c__Acidimicrobiia;o__Acidimicrobiales;f__JACDCH01;g__;s__	OEZ014112
mk_SL-jing2_mwp_bin.9	SL	82.62	0.85	Medium	d__Bacteria;p__Actinobacteriota;c__Acidimicrobiia;o__Acidimicrobiales;f__JACDCH01;g__;s__	OEZ014112
mk_K037-5_mwp_bin.2	LH	82.62	1.28	Medium	d__Bacteria;p__Actinobacteriota;c__Acidimicrobiia;o__Acidimicrobiales;f__Microtrichaceae;g__SKRR01;s__	OEZ014112
mk_JZ-2_mwp_bin.149	TC	94.02	0.43	High	d__Bacteria;p__Actinobacteriota;c__Acidimicrobiia;o__IMCC26256;f__PALSA-555;g__;s__	OEZ014112
mk_JZ-2_mwp_bin.261	TC	80.34	1.28	Medium	d__Bacteria;p__Actinobacteriota;c__Acidimicrobiia;o__IMCC26256;f__PALSA-555;g__;s__	OEZ014112
mk_JZ-2_mwp_bin.9	TC	100	4.27	High	d__Bacteria;p__Actinobacteriota;c__Acidimicrobiia;o__IMCC26256;f__PALSA-610;g__;s__	OEZ014112
mk_JZ-2_mwp_bin.64	TC	85.04	2.42	Medium	d__Bacteria;p__Actinobacteriota;c__Acidimicrobiia;o__IMCC26256;f__PALSA-610;g__;s__	OEZ014112
mk_XJ-S_mwp_bin.152	XJ	97.01	3.85	High	d__Bacteria;p__Actinobacteriota;c__Acidimicrobiia;o__UBA5794;f__Bin76;g__;s__	OEZ014112
mk_SY-01_mwp_bin.99	LH	84.59	4.99	Medium	d__Bacteria;p__Actinobacteriota;c__Acidimicrobiia;o__UBA5794;f__Bin76;g__;s__	OEZ014112
mk_JZ-2_mwp_bin.48	TC	95.48	2.99	High	d__Bacteria;p__Actinobacteriota;c__Acidimicrobiia;o__UBA5794;f__ZC4RG35;g__ZC4RG17;s__	OEZ014112
mk_SY-01_mwp_bin.72	LH	89.46	2.23	Medium	d__Bacteria;p__Actinobacteriota;c__Acidimicrobiia;o__UBA5794;f__ZC4RG35;g__ZC4RG17;s__	OEZ014112
mk_SL-jing2_mwp_bin.57	SL	72.87	9.73	Medium	d__Bacteria;p__Actinobacteriota;c__Actinomycetia;o__Actinomycetales;f__Cellulomonadaceae;g__Actinotalea;s__	OEZ014112
mk_DQ-S_mwp_bin.86	DQ	81.31	3.08	Medium	d__Bacteria;p__Actinobacteriota;c__Actinomycetia;o__Actinomycetales;f__Cellulomonadaceae;g__Actinotalea;s__	OEZ014112
mk_DQ-S_mwp_bin.20	DQ	83.24	0.58	Medium	d__Bacteria;p__Actinobacteriota;c__Actinomycetia;o__Actinomycetales;f__Cellulomonadaceae;g__Actinotalea;s__	OEZ014112
mk_TB2-1_mwp_bin.109.orig	HB	84.87	0.19	Medium	d__Bacteria;p__Actinobacteriota;c__Actinomycetia;o__Actinomycetales;f__Cellulomonadaceae;g__Actinotalea;s__	OEZ014112
mk_SL-jing2_mwp_bin.30	SL	86.9	0.77	Medium	d__Bacteria;p__Actinobacteriota;c__Actinomycetia;o__Actinomycetales;f__Cellulomonadaceae;g__Actinotalea;s__	OEZ014112
mk_CY-2_mwp_bin.82	XJ	89.57	0.77	Medium	d__Bacteria;p__Actinobacteriota;c__Actinomycetia;o__Actinomycetales;f__Demequinaceae;g__Demequina;s__	OEZ014112
mk_CY-2_mwp_bin.144	XJ	88.61	3.13	Medium	d__Bacteria;p__Actinobacteriota;c__Actinomycetia;o__Actinomycetales;f__Microbacteriaceae;g__;s__	OEZ014112
mk_Yang2_mwp_bin.47	SL	89.26	0	Medium	d__Bacteria;p__Actinobacteriota;c__Actinomycetia;o__Actinomycetales;f__Microbacteriaceae;g__Agromyces;s__	OEZ014112
mk_Yang2_mwp_bin.53	SL	85.95	2.27	Medium	d__Bacteria;p__Actinobacteriota;c__Actinomycetia;o__Actinomycetales;f__Microbacteriaceae;g__Chryseoglobus;s__Chryseoglobus sp002423075	OEZ014112
mk_SL-jing2_mwp_bin.60	SL	80.47	4.96	Medium	d__Bacteria;p__Actinobacteriota;c__Actinomycetia;o__Actinomycetales;f__Microbacteriaceae;g__Homoserinimonas;s__	OEZ014112
mk_Yang2_mwp_bin.24	SL	80.21	4.63	Medium	d__Bacteria;p__Actinobacteriota;c__Actinomycetia;o__Actinomycetales;f__Microbacteriaceae;g__Lacisediminihabitans;s__	OEZ014112
mk_Yang2_mwp_bin.4	SL	84.19	4.71	Medium	d__Bacteria;p__Actinobacteriota;c__Actinomycetia;o__Actinomycetales;f__Microbacteriaceae;g__Marinisubtilis;s__	OEZ014112
mk_DQ-S_mwp_bin.87	DQ	96.58	0.51	High	d__Bacteria;p__Actinobacteriota;c__Actinomycetia;o__Actinomycetales;f__Microbacteriaceae;g__Microbacterium;s__	OEZ014112
mk_DQ-W2_mwp_bin.30	DQ	98.65	1.26	High	d__Bacteria;p__Actinobacteriota;c__Actinomycetia;o__Actinomycetales;f__Microbacteriaceae;g__Microbacterium;s__	OEZ014112
mk_DQ-S_mwp_bin.66	DQ	98.82	2.36	High	d__Bacteria;p__Actinobacteriota;c__Actinomycetia;o__Actinomycetales;f__Microbacteriaceae;g__Microbacterium;s__	OEZ014112
mk_XJ-S_mwp_bin.13	XJ	71.42	1.62	Medium	d__Bacteria;p__Actinobacteriota;c__Actinomycetia;o__Actinomycetales;f__Microbacteriaceae;g__Microbacterium;s__	OEZ014112
mk_Yang2_mwp_bin.3	SL	92.42	0.51	High	d__Bacteria;p__Actinobacteriota;c__Actinomycetia;o__Actinomycetales;f__Microbacteriaceae;g__Microbacterium;s__Microbacterium sp003476465	OEZ014112
mk_DQ-S_mwp_bin.62	DQ	97.73	1.01	High	d__Bacteria;p__Actinobacteriota;c__Actinomycetia;o__Actinomycetales;f__Microbacteriaceae;g__Rhodoglobus;s__	OEZ014112
mk_XJ-S_mwp_bin.151	XJ	85.5	1.1	Medium	d__Bacteria;p__Actinobacteriota;c__Actinomycetia;o__Actinomycetales;f__Microbacteriaceae;g__Rhodoglobus;s__	OEZ014112
mk_XJ-S_mwp_bin.181	XJ	91.31	1.72	High	d__Bacteria;p__Actinobacteriota;c__Actinomycetia;o__Actinomycetales;f__Microbacteriaceae;g__Terrimesophilobacter;s__	OEZ014112
mk_Yang2_mwp_bin.51	SL	88.68	1.36	Medium	d__Bacteria;p__Actinobacteriota;c__Actinomycetia;o__Actinomycetales;f__Micrococcaceae;g__Arthrobacter_I;s__Arthrobacter_I sp001750145	OEZ014112
mk_DQ-S_mwp_bin.54	DQ	81.21	3.76	Medium	d__Bacteria;p__Actinobacteriota;c__Actinomycetia;o__Actinomycetales;f__Quadrisphaeraceae;g__;s__	OEZ014112
mk_SL-jing2_mwp_bin.39	SL	93.04	0.69	High	d__Bacteria;p__Actinobacteriota;c__Actinomycetia;o__Mycobacteriales;f__Mycobacteriaceae;g__Dietzia;s__	OEZ014112
mk_DQ-S_mwp_bin.57	DQ	85.46	3.24	Medium	d__Bacteria;p__Actinobacteriota;c__Actinomycetia;o__Mycobacteriales;f__Mycobacteriaceae;g__Dietzia;s__Dietzia maris	OEZ014112
mk_WSN_mwp_bin.18	XJ	89.02	0	Medium	d__Bacteria;p__Actinobacteriota;c__Actinomycetia;o__Mycobacteriales;f__Mycobacteriaceae;g__Dietzia;s__Dietzia sp014145095	OEZ014112
mk_SY-01_mwp_bin.111	LH	97.44	1.81	High	d__Bacteria;p__Actinobacteriota;c__Actinomycetia;o__Mycobacteriales;f__Mycobacteriaceae;g__Mycobacterium;s__	OEZ014112
mk_XJ-S_mwp_bin.112	XJ	87.21	1.52	Medium	d__Bacteria;p__Actinobacteriota;c__Actinomycetia;o__Mycobacteriales;f__Mycobacteriaceae;g__Mycobacterium;s__	OEZ014112
mk_K037-5_mwp_bin.1	LH	90.06	2.17	High	d__Bacteria;p__Actinobacteriota;c__Actinomycetia;o__Mycobacteriales;f__Pseudonocardiaceae;g__Saccharopolyspora_C;s__	OEZ014112
mk_WSN_mwp_bin.36	XJ	88.03	4.08	Medium	d__Bacteria;p__Actinobacteriota;c__Actinomycetia;o__Nitriliruptorales;f__Nitriliruptoraceae;g__T1Sed10-7;s__	OEZ014112
mk_Yang2_mwp_bin.65	SL	96.98	1.64	High	d__Bacteria;p__Actinobacteriota;c__Actinomycetia;o__Propionibacteriales;f__Nocardioidaceae;g__UBA4001;s__	OEZ014112
mk_SL-jing2_mwp_bin.66	SL	74.78	0.26	Medium	d__Bacteria;p__Actinobacteriota;c__Actinomycetia;o__Propionibacteriales;f__Propionibacteriaceae;g__Arachnia;s__	OEZ014112
mk_Yang2_mwp_bin.66	SL	90.76	1.47	High	d__Bacteria;p__Actinobacteriota;c__Actinomycetia;o__Propionibacteriales;f__Propionibacteriaceae;g__Raineyella;s__	OEZ014112
mk_TB2-1_mwp_bin.12.orig	HB	88.5	2.11	Medium	d__Bacteria;p__Actinobacteriota;c__Actinomycetia;o__Sporichthyales;f__Sporichthyaceae;g__;s__	OEZ014112
mk_TB2-1_mwp_bin.34.permissive	HB	88.44	0.34	Medium	d__Bacteria;p__Actinobacteriota;c__Aquicultoria;o__Geothermocultorales;f__Geothermocultoraceae;g__;s__	OEZ014112
mk_SL-HX_mwp_bin.137	SL	89.83	0.83	Medium	d__Bacteria;p__Actinobacteriota;c__Coriobacteriia;o__OPB41;f__PALSA-660;g__;s__	OEZ014112
mk_DQ-S_mwp_bin.31	DQ	97.08	1.67	High	d__Bacteria;p__Actinobacteriota;c__Coriobacteriia;o__OPB41;f__SLCP01;g__;s__	OEZ014112
mk_DQ-S_mwp_bin.67	DQ	97.08	2.58	High	d__Bacteria;p__Actinobacteriota;c__Coriobacteriia;o__OPB41;f__SLCP01;g__;s__	OEZ014112
mk_SL-HX_mwp_bin.22	SL	95.17	2.08	High	d__Bacteria;p__Actinobacteriota;c__Coriobacteriia;o__OPB41;f__UBA2279;g__;s__	OEZ014112
mk_TB2-1_mwp_bin.49.strict	HB	83.19	2.15	Medium	d__Bacteria;p__Actinobacteriota;c__Coriobacteriia;o__OPB41;f__UBA2279;g__EMTCatB1;s__EMTCatB1 sp001950395	OEZ014112
mk_DQ-S_mwp_bin.82	DQ	80.79	2.92	Medium	d__Bacteria;p__Actinobacteriota;c__Coriobacteriia;o__OPB41;f__UBA2279;g__JADIIM01;s__	OEZ014112
mk_DQ-S_mwp_bin.39	DQ	75.89	3.33	Medium	d__Bacteria;p__Actinobacteriota;c__Coriobacteriia;o__OPB41;f__UBA2279;g__JADIIM01;s__JADIIM01 sp015351705	OEZ014112
mk_TB2-1_mwp_bin.66.orig	HB	97.92	0.83	High	d__Bacteria;p__Actinobacteriota;c__Coriobacteriia;o__OPB41;f__UBA2279;g__UBA7930;s__	OEZ014112
mk_CY-2_mwp_bin.13	XJ	93.61	0.83	High	d__Bacteria;p__Actinobacteriota;c__Coriobacteriia;o__OPB41;f__UBA2279;g__UBA7930;s__	OEZ014112
mk_SL-HX_mwp_bin.91	SL	75.28	1	Medium	d__Bacteria;p__Actinobacteriota;c__Coriobacteriia;o__OPB41;f__UBA2279;g__UBA7930;s__	OEZ014112
2_mwp_bin.84	SL	87.82	2.67	Medium	d__Bacteria;p__Actinobacteriota;c__Coriobacteriia;o__OPB41;f__UBA2279;g__UBA7930;s__	OEZ014112
G0-4_mwp_bin.43	SL	88.58	1.81	Medium	d__Bacteria;p__Actinobacteriota;c__Coriobacteriia;o__OPB41;f__UBA2279;g__UBA7930;s__	OEZ014112
mk_DQ-S_mwp_bin.13	DQ	85.61	5.64	Medium	d__Bacteria;p__Actinobacteriota;c__Coriobacteriia;o__OPB41;f__UBA912;g__UBA7524;s__UBA7524 sp002478275	OEZ014112
mk_WSN_mwp_bin.51	XJ	94.87	0	High	d__Bacteria;p__Actinobacteriota;c__Geothermincolia;o__Geothermincolales;f__RBG-13-55-18;g__;s__	OEZ014112
mk_JZ-2_mwp_bin.249	TC	86.32	1.67	Medium	d__Bacteria;p__Actinobacteriota;c__Geothermincolia;o__Geothermincolales;f__RBG-13-55-18;g__;s__	OEZ014112
mk_TB2-1_mwp_bin.7.strict	HB	80.49	1.71	Medium	d__Bacteria;p__Actinobacteriota;c__Geothermincolia;o__Geothermincolales;f__RBG-13-55-18;g__JACIXC01;s__	OEZ014112
mk_TB2-1_mwp_bin.83.orig	HB	89.32	2.21	Medium	d__Bacteria;p__Actinobacteriota;c__Geothermincolia;o__Geothermincolales;f__RBG-13-55-18;g__JACIXC01;s__JACIXC01 sp014360655	OEZ014112
mk_TB2-1_mwp_bin.9.strict	HB	79.13	2.56	Medium	d__Bacteria;p__Actinobacteriota;c__Geothermincolia;o__Geothermincolales;f__RBG-13-55-18;g__JACVJK01;s__	OEZ014112
mk_JZ-2_mwp_bin.36	TC	93.59	1.28	High	d__Bacteria;p__Actinobacteriota;c__Geothermincolia;o__Geothermincolales;f__RBG-13-55-18;g__Solincola_A;s__Solincola_A tengchongensis	OEZ014112
mk_JZ-2_mwp_bin.92	TC	91.83	1.71	High	d__Bacteria;p__Actinobacteriota;c__Geothermincolia;o__Geothermincolales;f__RBG-13-55-18;g__Solincola_B;s__Solincola_B jinzensis	OEZ014112
mk_JZ-2_mwp_bin.25	TC	91.21	2.16	High	d__Bacteria;p__Actinobacteriota;c__Thermoleophilia;o__Gaiellales;f__Gaiellaceae;g__;s__	OEZ014112
mk_JZ-2_mwp_bin.238	TC	82.97	1.72	Medium	d__Bacteria;p__Actinobacteriota;c__Thermoleophilia;o__Gaiellales;f__Gaiellaceae;g__;s__	OEZ014112
mk_JZ-2_mwp_bin.41	TC	72.93	6.9	Medium	d__Bacteria;p__Actinobacteriota;c__Thermoleophilia;o__Gaiellales;f__Gaiellaceae;g__PALSA-612;s__	OEZ014112
mk_JZ-2_mwp_bin.174	TC	96.55	3.02	High	d__Bacteria;p__Actinobacteriota;c__Thermoleophilia;o__Miltoncostaeales;f__;g__;s__	OEZ014112
mk_XJ-S_mwp_bin.6	XJ	90.95	0	High	d__Bacteria;p__Actinobacteriota;c__Thermoleophilia;o__Miltoncostaeales;f__Miltoncostaeaceae;g__;s__	OEZ014112
mk_SL-HX_mwp_bin.132	SL	87.93	5.6	Medium	d__Bacteria;p__Actinobacteriota;c__Thermoleophilia;o__RBG-16-64-13;f__RBG-16-64-13;g__JAAYZX01;s__	OEZ014112
mk_XJ-S_mwp_bin.166	XJ	98.29	0.43	High	d__Bacteria;p__Actinobacteriota;c__Thermoleophilia;o__Solirubrobacterales;f__Solirubrobacteraceae;g__SYBY01;s__	OEZ014112
mk_XJ-S_mwp_bin.33	XJ	85.81	5.37	Medium	d__Bacteria;p__Actinobacteriota;c__Thermoleophilia;o__Solirubrobacterales;f__Solirubrobacteraceae;g__VAWY01;s__	OEZ014112
mk_JZ-2_mwp_bin.109	TC	91.12	2.56	High	d__Bacteria;p__Actinobacteriota;c__UBA4738;o__UBA4738;f__HRBIN12;g__AC-51;s__	OEZ014112
mk_JZ-2_mwp_bin.138	TC	89.32	1.14	Medium	d__Bacteria;p__Actinobacteriota;c__UBA4738;o__UBA4738;f__UBA4738;g__;s__	OEZ014112
mk_JZ-2_mwp_bin.127	TC	93.67	0	High	d__Bacteria;p__Armatimonadota;c__Fimbriimonadia;o__Fimbriimonadales;f__ATM1;g__;s__	OEZ014112
mk_JZ-2_mwp_bin.53	TC	93.21	0	High	d__Bacteria;p__Armatimonadota;c__Fimbriimonadia;o__Fimbriimonadales;f__ATM1;g__;s__	OEZ014112
mk_JZ-2_mwp_bin.201	TC	82.25	2.01	Medium	d__Bacteria;p__Armatimonadota;c__Fimbriimonadia;o__Fimbriimonadales;f__ATM1;g__;s__	OEZ014112
mk_JZ-2_mwp_bin.260	TC	86.63	2.78	Medium	d__Bacteria;p__Armatimonadota;c__Fimbriimonadia;o__Fimbriimonadales;f__ATM1;g__;s__	OEZ014112
mk_JZ-2_mwp_bin.242	TC	94.6	0.93	High	d__Bacteria;p__Armatimonadota;c__Fimbriimonadia;o__Fimbriimonadales;f__Fimbriimonadaceae;g__UBA2387;s__	OEZ014112
mk_JZ-2_mwp_bin.258	TC	82.91	0.93	Medium	d__Bacteria;p__Armatimonadota;c__SYMT01;o__SYMT01;f__;g__;s__	OEZ014112
mk_JZ-2_mwp_bin.192	TC	94.44	0.93	High	d__Bacteria;p__Armatimonadota;c__SYMT01;o__SYMT01;f__SYMT01;g__;s__	OEZ014112
mk_XJ-S_mwp_bin.105	XJ	93.52	0	High	d__Bacteria;p__Armatimonadota;c__UBA5377;o__UBA5377;f__FEN-943;g__;s__	OEZ014112
mk_ZW-S1_mwp_bin.64	JS	93.52	2.31	High	d__Bacteria;p__Armatimonadota;c__UBA5377;o__UBA5377;f__JABUFB01;g__;s__	OEZ014112
mk_ZW-S1_mwp_bin.11	JS	73.3	0.93	Medium	d__Bacteria;p__Armatimonadota;c__UBA5377;o__UBA5377;f__JABUFB01;g__JABUFB01;s__JABUFB01 sp013314775	OEZ014112
mk_XYL_mwp_bin.143	SL	96.3	0	High	d__Bacteria;p__Armatimonadota;c__UBA5377;o__UBA5377;f__UBA5352;g__;s__	OEZ014112
mk_SL-HX_mwp_bin.93	SL	93.52	1.54	High	d__Bacteria;p__Armatimonadota;c__UBA5377;o__UBA5377;f__UBA5352;g__;s__	OEZ014112
mk_4_coSL_mwp_bin.249	SL	85.19	0.93	Medium	d__Bacteria;p__Armatimonadota;c__UBA5377;o__UBA5377;f__UBA5352;g__UBA5352;s__	OEZ014112
B1-2_mwp_bin.30	CQ	89.81	0.1	Medium	d__Bacteria;p__Armatimonadota;c__UBA5377;o__UBA5377;f__UBA5352;g__UBA5352;s__	OEZ014112
mk_JZ-2_mwp_bin.240	TC	95.37	0.93	High	d__Bacteria;p__Armatimonadota;c__UBA5829;o__;f__;g__;s__	OEZ014112
mk_ZW-S1_mwp_bin.118	JS	98.31	0	High	d__Bacteria;p__Atribacterota;c__Atribacteria;o__Atribacterales;f__;g__;s__	OEZ014112
XYL_mwp_bin.83	SL	74.58	0	Medium	d__Bacteria;p__Atribacterota;c__Atribacteria;o__Atribacterales;f__;g__;s__	OEZ014112
mk_4_coSL_mwp_bin.228	SL	88.98	0	Medium	d__Bacteria;p__Atribacterota;c__Atribacteria;o__Atribacterales;f__;g__;s__	OEZ014112
mk_ZW-S1_mwp_bin.131	JS	90.68	0.85	High	d__Bacteria;p__Atribacterota;c__Atribacteria;o__Atribacterales;f__Atribacteraceae;g__;s__	OEZ014112
mk_WSN_mwp_bin.46	XJ	89.49	0	Medium	d__Bacteria;p__Atribacterota;c__JS1;o__SB-45;f__34-128;g__34-128;s__34-128 sp001773955	OEZ014112
B1-2_mwp_bin.11	CQ	96.3	0	High	d__Bacteria;p__Atribacterota;c__JS1;o__SB-45;f__34-128;g__UBA9904;s__UBA9904 sp003513845	OEZ014112
GD_mwp_bin.65	SL	88.14	0	Medium	d__Bacteria;p__Atribacterota;c__JS1;o__SB-45;f__UBA6794;g__UBA6794;s__UBA6794 sp002452835	OEZ014112
B1-2_mwp_bin.48	CQ	85.99	0.81	Medium	d__Bacteria;p__Bacteroidota;c__Bacteroidia;o__Bacteroidales;f__4484-276;g__;s__	OEZ014112
mk_CY-2_mwp_bin.112	XJ	94.31	1.63	High	d__Bacteria;p__Bacteroidota;c__Bacteroidia;o__Bacteroidales;f__4484-276;g__SABY01;s__	OEZ014112
mk_SL-HX_mwp_bin.111	SL	88.21	1.71	Medium	d__Bacteria;p__Bacteroidota;c__Bacteroidia;o__Bacteroidales;f__B18-G4;g__;s__	OEZ014112
6_mwp_bin.68	SL	80.85	0.48	Medium	d__Bacteria;p__Bacteroidota;c__Bacteroidia;o__Bacteroidales;f__DTU049;g__DTU049;s__DTU049 sp001513285	OEZ014112
6_mwp_bin.2	SL	77.43	1.94	Medium	d__Bacteria;p__Bacteroidota;c__Bacteroidia;o__Bacteroidales;f__DTU049;g__DTU049;s__DTU049 sp001603615	OEZ014112
mk_ZW-S1_mwp_bin.5	JS	93.06	2.01	High	d__Bacteria;p__Bacteroidota;c__Bacteroidia;o__Bacteroidales;f__DTU049;g__DTU049;s__DTU049 sp018432645	OEZ014112
mk_TB2-1_mwp_bin.15.strict	HB	94.84	1.93	High	d__Bacteria;p__Bacteroidota;c__Bacteroidia;o__Bacteroidales;f__Dysgonomonadaceae;g__Proteiniphilum;s__	OEZ014112
mk_CY-2_mwp_bin.8	XJ	93.91	2.19	High	d__Bacteria;p__Bacteroidota;c__Bacteroidia;o__Bacteroidales;f__Dysgonomonadaceae;g__Proteiniphilum;s__	OEZ014112
mk_DQ-W2_mwp_bin.90	DQ	98.91	3.3	High	d__Bacteria;p__Bacteroidota;c__Bacteroidia;o__Bacteroidales;f__Dysgonomonadaceae;g__Proteiniphilum;s__	OEZ014112
mk_SL-jing2_mwp_bin.62	SL	71.69	1.91	Medium	d__Bacteria;p__Bacteroidota;c__Bacteroidia;o__Bacteroidales;f__Dysgonomonadaceae;g__Proteiniphilum;s__	OEZ014112
mk_SL-jing2_mwp_bin.37	SL	84.28	0.55	Medium	d__Bacteria;p__Bacteroidota;c__Bacteroidia;o__Bacteroidales;f__Dysgonomonadaceae;g__Proteiniphilum;s__	OEZ014112
mk_DQ-W2_mwp_bin.67	DQ	88.52	0	Medium	d__Bacteria;p__Bacteroidota;c__Bacteroidia;o__Bacteroidales;f__Dysgonomonadaceae;g__Proteiniphilum;s__	OEZ014112
mk_Yang2_mwp_bin.7	SL	95.22	0.87	High	d__Bacteria;p__Bacteroidota;c__Bacteroidia;o__Bacteroidales;f__Dysgonomonadaceae;g__Proteiniphilum;s__Proteiniphilum sp003517675	OEZ014112
mk_SL1_mwp_bin.9	SL	74.49	1.93	Medium	d__Bacteria;p__Bacteroidota;c__Bacteroidia;o__Bacteroidales;f__Dysgonomonadaceae;g__UBA4179;s__	OEZ014112
G0-2_mwp_bin.20	SL	89.22	0.38	Medium	d__Bacteria;p__Bacteroidota;c__Bacteroidia;o__Bacteroidales;f__Dysgonomonadaceae;g__UBA4179;s__UBA4179 sp002305015	OEZ014112
6_mwp_bin.46	SL	80.31	0.73	Medium	d__Bacteria;p__Bacteroidota;c__Bacteroidia;o__Bacteroidales;f__Dysgonomonadaceae;g__UBA4179;s__UBA4179 sp002849245	OEZ014112
mk_TB2-1_mwp_bin.54.strict	HB	89.07	0.61	Medium	d__Bacteria;p__Bacteroidota;c__Bacteroidia;o__Bacteroidales;f__Dysgonomonadaceae;g__UBA4179;s__UBA4179 sp002849245	OEZ014112
mk_XJ-S_mwp_bin.44	XJ	85.66	0	Medium	d__Bacteria;p__Bacteroidota;c__Bacteroidia;o__Bacteroidales;f__F082;g__UBA5536;s__UBA5536 sp002440975	OEZ014112
mk_XJ-S_mwp_bin.171	XJ	87.9	0.54	Medium	d__Bacteria;p__Bacteroidota;c__Bacteroidia;o__Bacteroidales;f__F082;g__UBA5536;s__UBA5536 sp015709215	OEZ014112
mk_DQ-W2_mwp_bin.96	DQ	94.09	0.54	High	d__Bacteria;p__Bacteroidota;c__Bacteroidia;o__Bacteroidales;f__F082;g__UBA6192;s__	OEZ014112
mk_SL1_mwp_bin.33	SL	97.31	0.81	High	d__Bacteria;p__Bacteroidota;c__Bacteroidia;o__Bacteroidales;f__F082;g__UBA6192;s__UBA6192 sp016715945	OEZ014112
mk_CY-2_mwp_bin.35	XJ	95.16	1.61	High	d__Bacteria;p__Bacteroidota;c__Bacteroidia;o__Bacteroidales;f__F082;g__UBA6244;s__	OEZ014112
mk_XYL_mwp_bin.80	SL	96.19	1.35	High	d__Bacteria;p__Bacteroidota;c__Bacteroidia;o__Bacteroidales;f__GCA-2748055;g__M55B112;s__	OEZ014112
mk_JH-S_mwp_bin.17	JH	71.82	0.54	Medium	d__Bacteria;p__Bacteroidota;c__Bacteroidia;o__Bacteroidales;f__Marinilabiliaceae;g__;s__	OEZ014112
G0-4_mwp_bin.64	SL	99.46	2.63	High	d__Bacteria;p__Bacteroidota;c__Bacteroidia;o__Bacteroidales;f__Marinilabiliaceae;g__Anaerophaga;s__	OEZ014112
mk_ZW-S1_mwp_bin.9	JS	95.52	0.54	High	d__Bacteria;p__Bacteroidota;c__Bacteroidia;o__Bacteroidales;f__ML635J-15;g__;s__	OEZ014112
GD_mwp_bin.89	SL	95.65	1.65	High	d__Bacteria;p__Bacteroidota;c__Bacteroidia;o__Bacteroidales;f__ML635J-15;g__;s__	OEZ014112
mk_XYL_mwp_bin.38	SL	81.99	1.45	Medium	d__Bacteria;p__Bacteroidota;c__Bacteroidia;o__Bacteroidales;f__ML635J-15;g__;s__	OEZ014112
G0-2_mwp_bin.51	SL	92.29	0.81	High	d__Bacteria;p__Bacteroidota;c__Bacteroidia;o__Bacteroidales;f__Paludibacteraceae;g__MVYY01;s__MVYY01 sp018056165	OEZ014112
mk_CY-2_mwp_bin.86	XJ	91.72	0.05	High	d__Bacteria;p__Bacteroidota;c__Bacteroidia;o__Bacteroidales;f__Paludibacteraceae;g__Paludibacter;s__Paludibacter sp002427615	OEZ014112
mk_CY-2_mwp_bin.73	XJ	84.1	3.49	Medium	d__Bacteria;p__Bacteroidota;c__Bacteroidia;o__Bacteroidales;f__Prolixibacteraceae;g__;s__	OEZ014112
mk_SL1_mwp_bin.12	SL	98.66	2.15	High	d__Bacteria;p__Bacteroidota;c__Bacteroidia;o__Bacteroidales;f__Prolixibacteraceae;g__Draconibacterium;s__	OEZ014112
mk_SY-01_mwp_bin.11	LH	70.12	4.03	Medium	d__Bacteria;p__Bacteroidota;c__Bacteroidia;o__Bacteroidales;f__Prolixibacteraceae;g__Draconibacterium;s__	OEZ014112
mk_CY-2_mwp_bin.83	XJ	98.92	1.88	High	d__Bacteria;p__Bacteroidota;c__Bacteroidia;o__Bacteroidales;f__Prolixibacteraceae;g__Draconibacterium;s__Draconibacterium sp011620585	OEZ014112
mk_SLO_mwp_bin.3	SL	76.11	3.44	Medium	d__Bacteria;p__Bacteroidota;c__Bacteroidia;o__Bacteroidales;f__Prolixibacteraceae;g__Draconibacterium;s__Draconibacterium sp016931875	OEZ014112
G0-2_mwp_bin.27	SL	95.16	0	High	d__Bacteria;p__Bacteroidota;c__Bacteroidia;o__Bacteroidales;f__Prolixibacteraceae;g__JAAYJR01;s__	OEZ014112
G0-2_mwp_bin.5	SL	74.3	0.54	Medium	d__Bacteria;p__Bacteroidota;c__Bacteroidia;o__Bacteroidales;f__Prolixibacteraceae;g__Mariniphaga;s__	OEZ014112
mk_SY-01_mwp_bin.2	LH	75.85	1.08	Medium	d__Bacteria;p__Bacteroidota;c__Bacteroidia;o__Bacteroidales;f__Prolixibacteraceae;g__Prolixibacter;s__	OEZ014112
2_mwp_bin.79	SL	91.85	2.42	High	d__Bacteria;p__Bacteroidota;c__Bacteroidia;o__Bacteroidales;f__Prolixibacteraceae;g__Tangfeifania;s__	OEZ014112
mk_DQ-S_mwp_bin.1	DQ	94.89	2.15	High	d__Bacteria;p__Bacteroidota;c__Bacteroidia;o__Bacteroidales;f__Prolixibacteraceae;g__UBA1413;s__	OEZ014112
mk_DQ-S_mwp_bin.30	DQ	77.5	1.63	Medium	d__Bacteria;p__Bacteroidota;c__Bacteroidia;o__Bacteroidales;f__Prolixibacteraceae;g__UBA1413;s__	OEZ014112
mk_SY-01_mwp_bin.64	LH	83.98	2.96	Medium	d__Bacteria;p__Bacteroidota;c__Bacteroidia;o__Bacteroidales;f__Prolixibacteraceae;g__UBA1413;s__UBA1413 sp002419285	OEZ014112
mk_JH-S_mwp_bin.31	JH	71.76	3.64	Medium	d__Bacteria;p__Bacteroidota;c__Bacteroidia;o__Bacteroidales;f__PWNQ01;g__PWNQ01;s__	OEZ014112
mk_JH-S_mwp_bin.44	JH	79.2	2.58	Medium	d__Bacteria;p__Bacteroidota;c__Bacteroidia;o__Bacteroidales;f__S143-32;g__;s__	OEZ014112
mk_CY-2_mwp_bin.104	XJ	97.31	1.08	High	d__Bacteria;p__Bacteroidota;c__Bacteroidia;o__Bacteroidales;f__SZUA-534;g__GWE2-40-63;s__	OEZ014112
G0-4_mwp_bin.37	SL	99.29	2.38	High	d__Bacteria;p__Bacteroidota;c__Bacteroidia;o__Bacteroidales;f__Tenuifilaceae;g__Tenuifilum;s__	OEZ014112
mk_DQ-W2_mwp_bin.43	DQ	99.52	0.71	High	d__Bacteria;p__Bacteroidota;c__Bacteroidia;o__Bacteroidales;f__Tenuifilaceae;g__Tenuifilum;s__Tenuifilum sp002383425	OEZ014112
L48_mwp_bin.103	SL	72.47	2.43	Medium	d__Bacteria;p__Bacteroidota;c__Bacteroidia;o__Bacteroidales;f__Tenuifilaceae;g__Tenuifilum;s__Tenuifilum sp002383425	OEZ014112
mk_ZW-S1_mwp_bin.100	JS	94.76	2.14	High	d__Bacteria;p__Bacteroidota;c__Bacteroidia;o__Bacteroidales;f__Tenuifilaceae;g__Tenuifilum;s__Tenuifilum thalassicum	OEZ014112
mk_DQ-W2_mwp_bin.101	DQ	97.04	1.61	High	d__Bacteria;p__Bacteroidota;c__Bacteroidia;o__Bacteroidales;f__TTA-H9;g__TTA-H9;s__TTA-H9 sp002418865	OEZ014112
mk_ZW-S1_mwp_bin.56	JS	89.43	2.42	Medium	d__Bacteria;p__Bacteroidota;c__Bacteroidia;o__Bacteroidales;f__TTA-H9;g__UBA2030;s__UBA2030 sp002332755	OEZ014112
GD_mwp_bin.78	SL	91.38	0.71	High	d__Bacteria;p__Bacteroidota;c__Bacteroidia;o__Bacteroidales;f__UBA12077;g__;s__	OEZ014112
B1-2_mwp_bin.19	CQ	94.13	1.9	High	d__Bacteria;p__Bacteroidota;c__Bacteroidia;o__Bacteroidales;f__UBA12077;g__UBA12077;s__	OEZ014112
XYL_mwp_bin.69	SL	94.62	2.15	High	d__Bacteria;p__Bacteroidota;c__Bacteroidia;o__Bacteroidales;f__UBA1556;g__;s__	OEZ014112
GD_mwp_bin.76	SL	76.94	2.15	Medium	d__Bacteria;p__Bacteroidota;c__Bacteroidia;o__Bacteroidales;f__UBA1556;g__UBA6267;s__UBA6267 sp002440745	OEZ014112
2_mwp_bin.36	SL	99.46	0.54	High	d__Bacteria;p__Bacteroidota;c__Bacteroidia;o__Bacteroidales;f__UBA1715;g__WQTX01;s__	OEZ014112
mk_TB2-1_mwp_bin.31.orig	HB	97.14	1.27	High	d__Bacteria;p__Bacteroidota;c__Bacteroidia;o__Bacteroidales;f__UBA932;g__Bact-08;s__	OEZ014112
mk_TB2-1_mwp_bin.39.strict	HB	94.92	1.33	High	d__Bacteria;p__Bacteroidota;c__Bacteroidia;o__Bacteroidales;f__UBA932;g__Bact-08;s__Bact-08 sp002842655	OEZ014112
mk_GO-3_mwp_bin.50	SL	88.56	0.86	Medium	d__Bacteria;p__Bacteroidota;c__Bacteroidia;o__Bacteroidales;f__UBA932;g__Bact-08;s__Bact-08 sp003520315	OEZ014112
L48_mwp_bin.34	SL	88.46	1.23	Medium	d__Bacteria;p__Bacteroidota;c__Bacteroidia;o__Bacteroidales;f__UBA932;g__DMER64;s__	OEZ014112
GD_mwp_bin.41	SL	79.82	3.1	Medium	d__Bacteria;p__Bacteroidota;c__Bacteroidia;o__Bacteroidales;f__UBA932;g__DMER64;s__DMER64 sp012515395	OEZ014112
XYL_mwp_bin.72	SL	94.76	1.83	High	d__Bacteria;p__Bacteroidota;c__Bacteroidia;o__Bacteroidales;f__VadinHA17;g__HyVt-105;s__	OEZ014112
mk_XYL_mwp_bin.167	SL	72.49	2.87	Medium	d__Bacteria;p__Bacteroidota;c__Bacteroidia;o__Bacteroidales;f__VadinHA17;g__HyVt-105;s__	OEZ014112
mk_ZW-S1_mwp_bin.18	JS	76.46	2.86	Medium	d__Bacteria;p__Bacteroidota;c__Bacteroidia;o__Bacteroidales;f__VadinHA17;g__HyVt-105;s__	OEZ014112
mk_XYL_mwp_bin.27	SL	98.28	2.88	High	d__Bacteria;p__Bacteroidota;c__Bacteroidia;o__Bacteroidales;f__VadinHA17;g__UBA9300;s__	OEZ014112
mk_JZ-2_mwp_bin.193	TC	99.01	0	High	d__Bacteria;p__Bacteroidota;c__Bacteroidia;o__Chitinophagales;f__CAIOSU01;g__;s__	OEZ014112
mk_JZ-2_mwp_bin.136	TC	96.55	0.25	High	d__Bacteria;p__Bacteroidota;c__Bacteroidia;o__Chitinophagales;f__CAIOSU01;g__;s__	OEZ014112
mk_XJ-S_mwp_bin.148	XJ	99.26	0.99	High	d__Bacteria;p__Bacteroidota;c__Bacteroidia;o__Chitinophagales;f__CAIOSU01;g__CAIOSU01;s__	OEZ014112
mk_XJ-S_mwp_bin.101	XJ	97.29	2.14	High	d__Bacteria;p__Bacteroidota;c__Bacteroidia;o__Chitinophagales;f__Chitinophagaceae;g__Flavipsychrobacter;s__	OEZ014112
mk_JZ-2_mwp_bin.35	TC	97.04	0	High	d__Bacteria;p__Bacteroidota;c__Bacteroidia;o__Chitinophagales;f__Chitinophagaceae;g__UTBCD1;s__	OEZ014112
mk_JZ-2_mwp_bin.112	TC	99.55	0.3	High	d__Bacteria;p__Bacteroidota;c__Bacteroidia;o__Cytophagales;f__Cyclobacteriaceae;g__;s__	OEZ014112
mk_DQ-S_mwp_bin.10	DQ	100	0.77	High	d__Bacteria;p__Bacteroidota;c__Bacteroidia;o__Cytophagales;f__Cyclobacteriaceae;g__Cecembia;s__	OEZ014112
mk_DQ-W2_mwp_bin.6	DQ	95.58	0.24	High	d__Bacteria;p__Bacteroidota;c__Bacteroidia;o__Flavobacteriales;f__Flavobacteriaceae;g__Flavobacterium;s__	OEZ014112
mk_SL-jing2_mwp_bin.5	SL	95.95	0.35	High	d__Bacteria;p__Bacteroidota;c__Bacteroidia;o__Flavobacteriales;f__Flavobacteriaceae;g__Flavobacterium;s__	OEZ014112
mk_Yang2_mwp_bin.23	SL	83.86	2.01	Medium	d__Bacteria;p__Bacteroidota;c__Bacteroidia;o__Flavobacteriales;f__Flavobacteriaceae;g__Flavobacterium;s__	OEZ014112
mk_Yang2_mwp_bin.48	SL	99.29	0.35	High	d__Bacteria;p__Bacteroidota;c__Bacteroidia;o__Flavobacteriales;f__Flavobacteriaceae;g__Flavobacterium;s__Flavobacterium sp004634195	OEZ014112
mk_WSN_mwp_bin.42	XJ	99.24	0.56	High	d__Bacteria;p__Bacteroidota;c__Bacteroidia;o__Flavobacteriales;f__Flavobacteriaceae;g__Gillisia;s__	OEZ014112
mk_WSN_mwp_bin.5	XJ	99.62	1.16	High	d__Bacteria;p__Bacteroidota;c__Bacteroidia;o__Flavobacteriales;f__Flavobacteriaceae;g__Gillisia;s__	OEZ014112
mk_WSN_mwp_bin.23	XJ	99.26	2.08	High	d__Bacteria;p__Bacteroidota;c__Bacteroidia;o__Flavobacteriales;f__Flavobacteriaceae;g__Gillisia;s__	OEZ014112
mk_WSN_mwp_bin.14	XJ	78.62	0	Medium	d__Bacteria;p__Bacteroidota;c__Bacteroidia;o__Flavobacteriales;f__Flavobacteriaceae;g__Gillisia;s__	OEZ014112
mk_Yang2_mwp_bin.34	SL	79.13	2.54	Medium	d__Bacteria;p__Bacteroidota;c__Bacteroidia;o__Flavobacteriales;f__Flavobacteriaceae;g__Gillisia;s__	OEZ014112
mk_CY-2_mwp_bin.87	XJ	94.54	1.05	High	d__Bacteria;p__Bacteroidota;c__Bacteroidia;o__Flavobacteriales;f__Flavobacteriaceae;g__Lutibacter;s__	OEZ014112
mk_4_coSL_mwp_bin.28	SL	88.14	0.97	Medium	d__Bacteria;p__Bacteroidota;c__Bacteroidia;o__Flavobacteriales;f__Flavobacteriaceae;g__Psychroflexus;s__Psychroflexus sp018080005	OEZ014112
mk_SL-jing2_mwp_bin.15	SL	98.48	0.06	High	d__Bacteria;p__Bacteroidota;c__Bacteroidia;o__Flavobacteriales;f__Flavobacteriaceae;g__Salinimicrobium;s__	OEZ014112
mk_SL-jing2_mwp_bin.35	SL	76.8	2.4	Medium	d__Bacteria;p__Bacteroidota;c__Bacteroidia;o__Flavobacteriales;f__Flavobacteriaceae;g__Salinimicrobium;s__Salinimicrobium sp012038135	OEZ014112
mk_XYL_mwp_bin.150	SL	92.69	0.4	High	d__Bacteria;p__Bacteroidota;c__Bacteroidia;o__Flavobacteriales;f__Flavobacteriaceae;g__Yeosuana;s__	OEZ014112
mk_JZ-2_mwp_bin.155	TC	98.88	0.19	High	d__Bacteria;p__Bacteroidota;c__Ignavibacteria;o__Ignavibacteriales;f__Ignavibacteriaceae;g__;s__	OEZ014112
mk_DQ-W2_mwp_bin.89	DQ	98.88	0.56	High	d__Bacteria;p__Bacteroidota;c__Ignavibacteria;o__Ignavibacteriales;f__Ignavibacteriaceae;g__;s__	OEZ014112
mk_JZ-2_mwp_bin.21	TC	75.77	2.23	Medium	d__Bacteria;p__Bacteroidota;c__Ignavibacteria;o__Ignavibacteriales;f__Ignavibacteriaceae;g__Ignavibacterium;s__	OEZ014112
mk_JZ-2_mwp_bin.141	TC	98.32	0.56	High	d__Bacteria;p__Bacteroidota;c__Ignavibacteria;o__Ignavibacteriales;f__Ignavibacteriaceae;g__JAGXRK01;s__	OEZ014112
mk_TB2-1_mwp_bin.68.strict	HB	70.81	4.38	Medium	d__Bacteria;p__Bacteroidota;c__Ignavibacteria;o__Ignavibacteriales;f__Melioribacteraceae;g__;s__	OEZ014112
GD_mwp_bin.74	SL	72.89	2.31	Medium	d__Bacteria;p__Bacteroidota;c__Ignavibacteria;o__Ignavibacteriales;f__Melioribacteraceae;g__;s__	OEZ014112
mk_XYL_mwp_bin.8	SL	78.09	1.28	Medium	d__Bacteria;p__Bacteroidota;c__Ignavibacteria;o__Ignavibacteriales;f__Melioribacteraceae;g__;s__	OEZ014112
6_mwp_bin.41	SL	80.59	2.87	Medium	d__Bacteria;p__Bacteroidota;c__Ignavibacteria;o__Ignavibacteriales;f__Melioribacteraceae;g__;s__	OEZ014112
mk_CY-2_mwp_bin.15	XJ	94.69	1.02	High	d__Bacteria;p__Bacteroidota;c__Ignavibacteria;o__Ignavibacteriales;f__Melioribacteraceae;g__1-14-2-50-31-20;s__	OEZ014112
XYL_mwp_bin.71	SL	92.33	4.56	High	d__Bacteria;p__Bacteroidota;c__Ignavibacteria;o__Ignavibacteriales;f__Melioribacteraceae;g__Melioribacter;s__	OEZ014112
mk_CY-2_mwp_bin.152	XJ	89.11	0.56	Medium	d__Bacteria;p__Bacteroidota;c__Ignavibacteria;o__Ignavibacteriales;f__Melioribacteraceae;g__PGYT01;s__	OEZ014112
mk_SLO_mwp_bin.6	SL	91.23	1.79	High	d__Bacteria;p__Bacteroidota;c__Ignavibacteria;o__Ignavibacteriales;f__Melioribacteraceae;g__SURF-28;s__	OEZ014112
mk_ZW-S1_mwp_bin.8	JS	96.34	0	High	d__Bacteria;p__Bacteroidota;c__Kapabacteria;o__Kapabacteriales;f__UBA2268;g__;s__	OEZ014112
mk_XYL_mwp_bin.172	SL	89.78	2.56	Medium	d__Bacteria;p__Bacteroidota;c__Kapabacteria;o__Kapabacteriales;f__UBA2268;g__;s__	OEZ014112
mk_XJ-S_mwp_bin.30	XJ	96.34	0.55	High	d__Bacteria;p__Bacteroidota;c__Kapabacteria;o__Kapabacteriales;f__UBA2268;g__UBA2268;s__	OEZ014112
mk_DQ-W2_mwp_bin.114	DQ	70.37	0.6	Medium	d__Bacteria;p__Bacteroidota;c__Kapabacteria;o__Kapabacteriales;f__UBA2268;g__UBA2268;s__	OEZ014112
GD_mwp_bin.57	SL	80	0.82	Medium	d__Bacteria;p__Bacteroidota;c__Kapabacteria;o__Kapabacteriales;f__UBA2268;g__UBA2268;s__	OEZ014112
mk_TB2-1_mwp_bin.93.orig	HB	95.79	1.09	High	d__Bacteria;p__Bacteroidota;c__Kapabacteria;o__Kapabacteriales;f__UBA2268;g__UBA2268;s__UBA2268 sp002418685	OEZ014112
mk_4_coSL_mwp_bin.209	SL	96.07	0	High	d__Bacteria;p__Bacteroidota;c__Rhodothermia;o__Balneolales;f__Balneolaceae;g__Gracilimonas;s__	OEZ014112
2_mwp_bin.39	SL	96.9	1.37	High	d__Bacteria;p__Bacteroidota;c__Rhodothermia;o__Balneolales;f__M1805;g__;s__	OEZ014112
L48_mwp_bin.80	SL	88.74	2.3	Medium	d__Bacteria;p__Bacteroidota;c__Rhodothermia;o__Balneolales;f__M1805;g__M1805;s__	OEZ014112
mk_JZ-2_mwp_bin.221	TC	95.61	2.19	High	d__Bacteria;p__Bacteroidota;c__SZUA-365;o__SZUA-365;f__SZUA-365;g__;s__	OEZ014112
mk_JZ-2_mwp_bin.134	TC	96.17	8.76	Medium	d__Bacteria;p__Bacteroidota;c__UBA10030;o__UBA10030;f__UBA10030;g__;s__	OEZ014112
mk_JZ-2_mwp_bin.51	TC	78.25	0.56	Medium	d__Bacteria;p__Bacteroidota;c__UBA10030;o__UBA10030;f__UBA10030;g__;s__	OEZ014112
mk_JZ-2_mwp_bin.135	TC	96.17	1.64	High	d__Bacteria;p__Bacteroidota;c__UBA10030;o__UBA10030;f__UBA6906;g__;s__	OEZ014112
mk_JZ-2_mwp_bin.32	TC	96.17	2.19	High	d__Bacteria;p__Bacteroidota;c__UBA10030;o__UBA10030;f__UBA6906;g__;s__	OEZ014112
mk_JZ-2_mwp_bin.228	TC	95.9	2.19	High	d__Bacteria;p__Bacteroidota;c__UBA10030;o__UBA10030;f__UBA8401;g__SpSt-333;s__	OEZ014112
mk_WSN_mwp_bin.32	XJ	93.01	0.07	High	d__Bacteria;p__Bdellovibrionota;c__Bacteriovoracia;o__Bacteriovoracales;f__Bacteriovoracaceae;g__UBA4096;s__	OEZ014112
mk_SL-jing2_mwp_bin.46	SL	90.23	0.2	High	d__Bacteria;p__Bdellovibrionota;c__Bacteriovoracia;o__Bacteriovoracales;f__Bacteriovoracaceae;g__UBA4096;s__	OEZ014112
mk_DQ-W2_mwp_bin.15	DQ	93.9	0.89	High	d__Bacteria;p__Bdellovibrionota;c__Bacteriovoracia;o__Bacteriovoracales;f__Bacteriovoracaceae;g__UBA4096;s__	OEZ014112
mk_SY-01_mwp_bin.113	LH	80.7	4.3	Medium	d__Bacteria;p__Bdellovibrionota;c__Bacteriovoracia;o__Bacteriovoracales;f__Bacteriovoracaceae;g__UBA4096;s__	OEZ014112
mk_DQ-S_mwp_bin.4	DQ	98.65	0	High	d__Bacteria;p__Bdellovibrionota;c__Bdellovibrionia;o__Bdellovibrionales;f__Bdellovibrionaceae;g__Bdellovibrio;s__	OEZ014112
mk_JZ-2_mwp_bin.107	TC	86.44	0	Medium	d__Bacteria;p__Bipolaricaulota;c__Bipolaricaulia;o__;f__;g__;s__	OEZ014112
GD_mwp_bin.49	SL	86.44	0.56	Medium	d__Bacteria;p__Bipolaricaulota;c__Bipolaricaulia;o__Bipolaricaulales;f__Bipolaricaulaceae;g__;s__	OEZ014112
mk_4_coSL_mwp_bin.43	SL	76.89	0.15	Medium	d__Bacteria;p__Bipolaricaulota;c__Bipolaricaulia;o__Bipolaricaulales;f__Bipolaricaulaceae;g__64-32;s__64-32 sp001508155	OEZ014112
GD_mwp_bin.42	SL	74.01	2.54	Medium	d__Bacteria;p__Bipolaricaulota;c__Bipolaricaulia;o__Bipolaricaulales;f__Bipolaricaulaceae;g__Bipolaricaulis;s__	OEZ014112
mk_ZW-S1_mwp_bin.116	JS	87.98	2.54	Medium	d__Bacteria;p__Bipolaricaulota;c__Bipolaricaulia;o__Bipolaricaulales;f__Bipolaricaulaceae;g__Bipolaricaulis;s__Bipolaricaulis sp014361015	OEZ014112
GD_mwp_bin.40	SL	77.12	0.46	Medium	d__Bacteria;p__Bipolaricaulota;c__Bipolaricaulia;o__Bipolaricaulales;f__Bipolaricaulaceae;g__DTER01;s__DTER01 sp014360945	OEZ014112
mk_4_coSL_mwp_bin.53	SL	83.05	0	Medium	d__Bacteria;p__Bipolaricaulota;c__Bipolaricaulia;o__Bipolaricaulales;f__Bipolaricaulaceae;g__UBA3574;s__	OEZ014112
mk_JZ-2_mwp_bin.73	TC	77.97	0	Medium	d__Bacteria;p__Bipolaricaulota;c__Bipolaricaulia;o__RBG-16-55-9;f__DRXL01;g__DRXL01;s__	OEZ014112
mk_XYL_mwp_bin.91	SL	86.44	0	Medium	d__Bacteria;p__Bipolaricaulota;c__Bipolaricaulia;o__UBA7950;f__UBA9294;g__;s__	OEZ014112
mk_XYL_mwp_bin.43	SL	89.83	0	Medium	d__Bacteria;p__Bipolaricaulota;c__Bipolaricaulia;o__UBA7950;f__UBA9294;g__M55B144;s__	OEZ014112
mk_SL-HX_mwp_bin.54	SL	100	0	High	d__Bacteria;p__Caldisericota;c__Caldisericia;o__B22-G15;f__B22-G15;g__B22-G15;s__	OEZ014112
mk_ZW-S1_mwp_bin.59	JS	100	0	High	d__Bacteria;p__Caldisericota;c__Caldisericia;o__B22-G15;f__B22-G15;g__JAAYUH01;s__	OEZ014112
mk_ZW-S1_mwp_bin.83	JS	89.29	1.95	Medium	d__Bacteria;p__Caldisericota;c__Caldisericia;o__B22-G15;f__B22-G15;g__JAAYUH01;s__JAAYUH01 sp012517755	OEZ014112
mk_XYL_mwp_bin.4	SL	91.96	0.32	High	d__Bacteria;p__Caldisericota;c__Caldisericia;o__UBA6126;f__UBA6126;g__;s__	OEZ014112
mk_ZW-S1_mwp_bin.42	JS	78.27	3.81	Medium	d__Bacteria;p__Campylobacterota;c__Campylobacteria;o__Campylobacterales;f__Arcobacteraceae;g__Aliarcobacter;s__Aliarcobacter cloacae	OEZ014112
mk_GO-3_mwp_bin.35	SL	75.5	3.5	Medium	d__Bacteria;p__Campylobacterota;c__Campylobacteria;o__Campylobacterales;f__Arcobacteraceae;g__Aliarcobacter;s__Aliarcobacter ellisii	OEZ014112
G0-2_mwp_bin.13	SL	84.02	1.15	Medium	d__Bacteria;p__Campylobacterota;c__Campylobacteria;o__Campylobacterales;f__Arcobacteraceae;g__Aliarcobacter;s__Aliarcobacter ellisii	OEZ014112
mk_CY-2_mwp_bin.12	XJ	96.98	1.76	High	d__Bacteria;p__Campylobacterota;c__Campylobacteria;o__Campylobacterales;f__Arcobacteraceae;g__CAIJNA01;s__	OEZ014112
mk_CY-2_mwp_bin.138	XJ	97.15	2.17	High	d__Bacteria;p__Campylobacterota;c__Campylobacteria;o__Campylobacterales;f__Arcobacteraceae;g__CAIJNA01;s__	OEZ014112
mk_4_coSL_mwp_bin.252	SL	100	2.78	High	d__Bacteria;p__Campylobacterota;c__Campylobacteria;o__Campylobacterales;f__Arcobacteraceae;g__CAIJNA01;s__	OEZ014112
G0-4_mwp_bin.63	SL	86.99	2.85	Medium	d__Bacteria;p__Campylobacterota;c__Campylobacteria;o__Campylobacterales;f__Arcobacteraceae;g__Halarcobacter;s__	OEZ014112
G0-4_mwp_bin.7	SL	98.69	0.34	High	d__Bacteria;p__Campylobacterota;c__Campylobacteria;o__Campylobacterales;f__Arcobacteraceae;g__UBA4036;s__	OEZ014112
mk_SL-HX_mwp_bin.59	SL	90.72	2.17	High	d__Bacteria;p__Campylobacterota;c__Campylobacteria;o__Campylobacterales;f__Arcobacteraceae;g__UBA4036;s__	OEZ014112
mk_GO-3_mwp_bin.60	SL	71.33	0.14	Medium	d__Bacteria;p__Campylobacterota;c__Campylobacteria;o__Campylobacterales;f__Arcobacteraceae;g__UBA4036;s__UBA4036 sp002382325	OEZ014112
GD_mwp_bin.50	SL	71.38	0.68	Medium	d__Bacteria;p__Campylobacterota;c__Campylobacteria;o__Campylobacterales;f__Arcobacteraceae;g__UBA4036;s__UBA4036 sp002382325	OEZ014112
G0-2_mwp_bin.63	SL	75.73	0.45	Medium	d__Bacteria;p__Campylobacterota;c__Campylobacteria;o__Campylobacterales;f__Arcobacteraceae;g__UBA4036;s__UBA4036 sp002382325	OEZ014112
mk_DQ-W2_mwp_bin.108	DQ	96.11	4.47	High	d__Bacteria;p__Campylobacterota;c__Campylobacteria;o__Campylobacterales;f__Arcobacteraceae;g__UBA6211;s__	OEZ014112
GD_mwp_bin.79	SL	99.87	1.35	High	d__Bacteria;p__Campylobacterota;c__Campylobacteria;o__Campylobacterales;f__BB28;g__BB28;s__	OEZ014112
mk_4_coSL_mwp_bin.176	SL	95.72	1.7	High	d__Bacteria;p__Campylobacterota;c__Campylobacteria;o__Campylobacterales;f__JAABSR01;g__;s__	OEZ014112
GD_mwp_bin.48	SL	98.58	1.91	High	d__Bacteria;p__Campylobacterota;c__Campylobacteria;o__Campylobacterales;f__Sulfurimonadaceae;g__;s__	OEZ014112
mk_SY-01_mwp_bin.44	LH	99.59	1.42	High	d__Bacteria;p__Campylobacterota;c__Campylobacteria;o__Campylobacterales;f__Sulfurimonadaceae;g__CAITKP01;s__	OEZ014112
mk_WSN_mwp_bin.25	XJ	96.96	1.83	High	d__Bacteria;p__Campylobacterota;c__Campylobacteria;o__Campylobacterales;f__Sulfurimonadaceae;g__GCA-2733885;s__	OEZ014112
mk_CY-2_mwp_bin.116	XJ	90.48	1.02	High	d__Bacteria;p__Campylobacterota;c__Campylobacteria;o__Campylobacterales;f__Sulfurimonadaceae;g__Sulfuricurvum;s__	OEZ014112
mk_SY-01_mwp_bin.39	LH	91.89	3.73	High	d__Bacteria;p__Campylobacterota;c__Campylobacteria;o__Campylobacterales;f__Sulfurimonadaceae;g__Sulfuricurvum;s__	OEZ014112
mk_SY-01_mwp_bin.41	LH	70.21	3.85	Medium	d__Bacteria;p__Campylobacterota;c__Campylobacteria;o__Campylobacterales;f__Sulfurimonadaceae;g__Sulfuricurvum;s__	OEZ014112
mk_XYL_mwp_bin.141	SL	100	1.02	High	d__Bacteria;p__Campylobacterota;c__Campylobacteria;o__Campylobacterales;f__Sulfurimonadaceae;g__Sulfurimonas;s__	OEZ014112
mk_SY-01_mwp_bin.14	LH	100	2.45	High	d__Bacteria;p__Campylobacterota;c__Campylobacteria;o__Campylobacterales;f__Sulfurimonadaceae;g__Sulfurimonas;s__	OEZ014112
mk_CY-2_mwp_bin.19	XJ	99.87	0.65	High	d__Bacteria;p__Campylobacterota;c__Campylobacteria;o__Campylobacterales;f__Sulfurospirillaceae;g__Sulfurospirillum;s__	OEZ014112
mk_GO-3_mwp_bin.83	SL	99.62	0.77	High	d__Bacteria;p__Campylobacterota;c__Campylobacteria;o__Campylobacterales;f__Sulfurospirillaceae;g__Sulfurospirillum_A;s__Sulfurospirillum_A sp002742765	OEZ014112
mk_DQ-W2_mwp_bin.143	DQ	99.18	0.41	High	d__Bacteria;p__Campylobacterota;c__Campylobacteria;o__Campylobacterales;f__Sulfurovaceae;g__Sulfurovum;s__	OEZ014112
mk_JH-S_mwp_bin.2	JH	98.37	1.76	High	d__Bacteria;p__Campylobacterota;c__Campylobacteria;o__Campylobacterales;f__Sulfurovaceae;g__TCS-49;s__	OEZ014112
mk_ZW-S1_mwp_bin.95	JS	97.96	1.79	High	d__Bacteria;p__Campylobacterota;c__Campylobacteria;o__Campylobacterales;f__Sulfurovaceae;g__TCS-49;s__	OEZ014112
mk_SLO_mwp_bin.1	SL	96.79	1.44	High	d__Bacteria;p__Campylobacterota;c__Campylobacteria;o__Campylobacterales;f__SZUA-545;g__CSSED11-302;s__	OEZ014112
mk_DQ-W2_mwp_bin.137	DQ	96.31	0.89	High	d__Bacteria;p__Campylobacterota;c__Campylobacteria;o__Campylobacterales;f__UBA6016;g__UBA6016;s__	OEZ014112
mk_TB2-1_mwp_bin.111.orig	HB	95.23	1.8	High	d__Bacteria;p__Campylobacterota;c__Desulfurellia;o__Desulfurellales;f__Desulfurellaceae;g__Desulfurella;s__	OEZ014112
mk_XJ-S_mwp_bin.79	XJ	94.09	0	High	d__Bacteria;p__Chlamydiota;c__Chlamydiia;o__Chlamydiales;f__JABDDJ01;g__JABDDJ01;s__	OEZ014112
mk_XJ-S_mwp_bin.160	XJ	94.59	0.71	High	d__Bacteria;p__Chlamydiota;c__Chlamydiia;o__Chlamydiales;f__Parachlamydiaceae;g__;s__	OEZ014112
mk_XJ-S_mwp_bin.26	XJ	98.65	2.03	High	d__Bacteria;p__Chlamydiota;c__Chlamydiia;o__Chlamydiales;f__Parachlamydiaceae;g__;s__	OEZ014112
mk_XJ-S_mwp_bin.184	XJ	99.32	3.38	High	d__Bacteria;p__Chlamydiota;c__Chlamydiia;o__Chlamydiales;f__Parachlamydiaceae;g__;s__	OEZ014112
mk_SY-01_mwp_bin.22	LH	75.25	1.35	Medium	d__Bacteria;p__Chlamydiota;c__Chlamydiia;o__Chlamydiales;f__Parachlamydiaceae;g__;s__	OEZ014112
mk_XJ-S_mwp_bin.86	XJ	100	1.35	High	d__Bacteria;p__Chlamydiota;c__Chlamydiia;o__Chlamydiales;f__Parachlamydiaceae;g__JABDDC01;s__	OEZ014112
mk_JZ-2_mwp_bin.82	TC	85.37	2.03	Medium	d__Bacteria;p__Chlamydiota;c__Chlamydiia;o__Chlamydiales;f__SLFE01;g__;s__	OEZ014112
mk_JZ-2_mwp_bin.86	TC	77.03	1.01	Medium	d__Bacteria;p__Chlamydiota;c__Chlamydiia;o__Chlamydiales;f__SM23-39;g__;s__	OEZ014112
mk_JZ-2_mwp_bin.252	TC	98.18	0	High	d__Bacteria;p__Chloroflexota;c__Anaerolineae;o__Aggregatilineales;f__A4b;g__GCA-2702065;s__	OEZ014112
mk_JZ-2_mwp_bin.198	TC	97.27	1.36	High	d__Bacteria;p__Chloroflexota;c__Anaerolineae;o__Aggregatilineales;f__A4b;g__GCA-2702065;s__	OEZ014112
mk_XJ-S_mwp_bin.173	XJ	98.18	0.18	High	d__Bacteria;p__Chloroflexota;c__Anaerolineae;o__Aggregatilineales;f__A4b;g__J038;s__	OEZ014112
mk_JZ-2_mwp_bin.113	TC	92.73	0	High	d__Bacteria;p__Chloroflexota;c__Anaerolineae;o__Aggregatilineales;f__A4b;g__OLB15;s__	OEZ014112
mk_JZ-2_mwp_bin.263	TC	93.54	2.73	High	d__Bacteria;p__Chloroflexota;c__Anaerolineae;o__Aggregatilineales;f__A4b;g__OLB15;s__	OEZ014112
mk_DQ-W2_mwp_bin.34	DQ	82.21	3.15	Medium	d__Bacteria;p__Chloroflexota;c__Anaerolineae;o__Aggregatilineales;f__A4b;g__ZC4RG36;s__	OEZ014112
mk_XYL_mwp_bin.177	SL	92.73	4.2	High	d__Bacteria;p__Chloroflexota;c__Anaerolineae;o__Aggregatilineales;f__Aggregatilineaceae;g__JAFGJA01;s__	OEZ014112
mk_DQ-W2_mwp_bin.100	DQ	88.35	5.03	Medium	d__Bacteria;p__Chloroflexota;c__Anaerolineae;o__Aggregatilineales;f__Ch27;g__Ch27;s__	OEZ014112
mk_XYL_mwp_bin.123	SL	74.25	1.82	Medium	d__Bacteria;p__Chloroflexota;c__Anaerolineae;o__Aggregatilineales;f__UBA3940;g__UBA3940;s__	OEZ014112
mk_TB2-1_mwp_bin.46.orig	HB	92.73	2.73	High	d__Bacteria;p__Chloroflexota;c__Anaerolineae;o__Anaerolineales;f__Anaerolineaceae;g__49-20;s__	OEZ014112
mk_TB2-1_mwp_bin.90.strict	HB	78.6	5	Medium	d__Bacteria;p__Chloroflexota;c__Anaerolineae;o__Anaerolineales;f__Anaerolineaceae;g__Bellilinea;s__	OEZ014112
mk_XYL_mwp_bin.103	SL	70.73	5.45	Medium	d__Bacteria;p__Chloroflexota;c__Anaerolineae;o__Anaerolineales;f__Anaerolineaceae;g__Brevefilum;s__	OEZ014112
B1-2_mwp_bin.33	CQ	79.89	2.73	Medium	d__Bacteria;p__Chloroflexota;c__Anaerolineae;o__Anaerolineales;f__Anaerolineaceae;g__Brevefilum;s__	OEZ014112
mk_DQ-W2_mwp_bin.32	DQ	84.72	4.55	Medium	d__Bacteria;p__Chloroflexota;c__Anaerolineae;o__Anaerolineales;f__Anaerolineaceae;g__Brevefilum;s__	OEZ014112
mk_CY-2_mwp_bin.47	XJ	88.41	4.65	Medium	d__Bacteria;p__Chloroflexota;c__Anaerolineae;o__Anaerolineales;f__Anaerolineaceae;g__Brevefilum;s__	OEZ014112
mk_DQ-S_mwp_bin.97	DQ	73.48	1.82	Medium	d__Bacteria;p__Chloroflexota;c__Anaerolineae;o__Anaerolineales;f__Anaerolineaceae;g__Brevefilum;s__Brevefilum sp002452315	OEZ014112
mk_DQ-W2_mwp_bin.144	DQ	98.18	8.67	Medium	d__Bacteria;p__Chloroflexota;c__Anaerolineae;o__Anaerolineales;f__Anaerolineaceae;g__Ch10;s__	OEZ014112
mk_TB2-1_mwp_bin.19.orig	HB	85.45	5.54	Medium	d__Bacteria;p__Chloroflexota;c__Anaerolineae;o__Anaerolineales;f__Anaerolineaceae;g__UBA4781;s__	OEZ014112
mk_SY-01_mwp_bin.10	LH	74.09	6.55	Medium	d__Bacteria;p__Chloroflexota;c__Anaerolineae;o__Anaerolineales;f__Anaerolineaceae;g__UBA6107;s__	OEZ014112
mk_DQ-S_mwp_bin.24	DQ	71.02	0	Medium	d__Bacteria;p__Chloroflexota;c__Anaerolineae;o__Anaerolineales;f__Anaerolineaceae;g__UBA6170;s__UBA6170 sp002840735	OEZ014112
mk_4_coSL_mwp_bin.165	SL	80.65	8.18	Medium	d__Bacteria;p__Chloroflexota;c__Anaerolineae;o__Anaerolineales;f__E44-bin32;g__E44-bin32;s__	OEZ014112
mk_DQ-W2_mwp_bin.2	DQ	90	0.91	High	d__Bacteria;p__Chloroflexota;c__Anaerolineae;o__Anaerolineales;f__EnvOPS12;g__;s__	OEZ014112
mk_XJ-S_mwp_bin.7	XJ	94.55	0.91	High	d__Bacteria;p__Chloroflexota;c__Anaerolineae;o__Anaerolineales;f__EnvOPS12;g__OLB14;s__	OEZ014112
mk_JZ-2_mwp_bin.257	TC	92.73	0.91	High	d__Bacteria;p__Chloroflexota;c__Anaerolineae;o__Anaerolineales;f__EnvOPS12;g__OLB14;s__	OEZ014112
mk_JZ-2_mwp_bin.150	TC	93.64	1.09	High	d__Bacteria;p__Chloroflexota;c__Anaerolineae;o__Anaerolineales;f__EnvOPS12;g__OLB14;s__	OEZ014112
mk_JZ-2_mwp_bin.235	TC	90	1.82	High	d__Bacteria;p__Chloroflexota;c__Anaerolineae;o__Anaerolineales;f__EnvOPS12;g__OLB14;s__	OEZ014112
mk_JZ-2_mwp_bin.182	TC	88.48	1.82	Medium	d__Bacteria;p__Chloroflexota;c__Anaerolineae;o__Anaerolineales;f__EnvOPS12;g__OLB14;s__	OEZ014112
mk_DQ-W2_mwp_bin.132	DQ	79	2.05	Medium	d__Bacteria;p__Chloroflexota;c__Anaerolineae;o__Anaerolineales;f__EnvOPS12;g__S143-42;s__	OEZ014112
mk_JZ-2_mwp_bin.171	TC	86.36	4	Medium	d__Bacteria;p__Chloroflexota;c__Anaerolineae;o__Anaerolineales;f__JACQED01;g__JACQED01;s__	OEZ014112
mk_XJ-S_mwp_bin.9	XJ	90.91	4.55	High	d__Bacteria;p__Chloroflexota;c__Anaerolineae;o__Anaerolineales;f__UBA11579;g__;s__	OEZ014112
mk_JZ-2_mwp_bin.93	TC	89.09	6.55	Medium	d__Bacteria;p__Chloroflexota;c__Anaerolineae;o__Anaerolineales;f__UBA4823;g__9FT-COMBO-55-16;s__	OEZ014112
mk_JZ-2_mwp_bin.11	TC	91.82	4.27	High	d__Bacteria;p__Chloroflexota;c__Anaerolineae;o__Anaerolineales;f__UBA4823;g__DSTM01;s__	OEZ014112
mk_JZ-2_mwp_bin.269	TC	85.79	3.64	Medium	d__Bacteria;p__Chloroflexota;c__Anaerolineae;o__Anaerolineales;f__UBA4823;g__DSWF01;s__	OEZ014112
mk_SL-HX_mwp_bin.75	SL	88.64	3.9	Medium	d__Bacteria;p__Chloroflexota;c__Anaerolineae;o__B4-G1;f__B4-G1;g__;s__	OEZ014112
mk_JZ-2_mwp_bin.211	TC	89.09	0	Medium	d__Bacteria;p__Chloroflexota;c__Anaerolineae;o__B4-G1;f__DUEL01;g__SZUA-1492;s__	OEZ014112
mk_SL-HX_mwp_bin.145	SL	89.55	1.82	Medium	d__Bacteria;p__Chloroflexota;c__Anaerolineae;o__B4-G1;f__SLSP01;g__;s__	OEZ014112
XYL_mwp_bin.27	SL	90	0.45	High	d__Bacteria;p__Chloroflexota;c__Anaerolineae;o__B4-G1;f__SLSP01;g__G713;s__	OEZ014112
mk_SL-HX_mwp_bin.4	SL	92.42	0.45	High	d__Bacteria;p__Chloroflexota;c__Anaerolineae;o__B4-G1;f__SLSP01;g__PWVB01;s__	OEZ014112
mk_4_coSL_mwp_bin.24	SL	81.21	1.92	Medium	d__Bacteria;p__Chloroflexota;c__Anaerolineae;o__B4-G1;f__SLSP01;g__PWVB01;s__	OEZ014112
mk_DQ-S_mwp_bin.40	DQ	87.57	0.36	Medium	d__Bacteria;p__Chloroflexota;c__Anaerolineae;o__B4-G1;f__SLSP01;g__PWVB01;s__	OEZ014112
mk_JZ-2_mwp_bin.34	TC	99.09	3.03	High	d__Bacteria;p__Chloroflexota;c__Anaerolineae;o__Caldilineales;f__Caldilineaceae;g__Caldilinea;s__Caldilinea sp016861025	OEZ014112
mk_JZ-2_mwp_bin.125	TC	91.21	2.02	High	d__Bacteria;p__Chloroflexota;c__Anaerolineae;o__Caldilineales;f__Caldilineaceae;g__CFX5;s__	OEZ014112
mk_JZ-2_mwp_bin.44	TC	99.09	0.18	High	d__Bacteria;p__Chloroflexota;c__Anaerolineae;o__Caldilineales;f__Caldilineaceae;g__Litorilinea;s__	OEZ014112
mk_WSN_mwp_bin.1	XJ	85.21	2.73	Medium	d__Bacteria;p__Chloroflexota;c__Anaerolineae;o__Caldilineales;f__Caldilineaceae;g__Litorilinea;s__	OEZ014112
mk_4_coSL_mwp_bin.281	SL	93.58	2.29	High	d__Bacteria;p__Chloroflexota;c__Anaerolineae;o__DRVO01;f__DRVO01;g__Ch71;s__	OEZ014112
mk_4_coSL_mwp_bin.48	SL	91.74	1.38	High	d__Bacteria;p__Chloroflexota;c__Anaerolineae;o__DTLA01;f__DTLA01;g__;s__	OEZ014112
mk_SL-HX_mwp_bin.140	SL	78.81	3.1	Medium	d__Bacteria;p__Chloroflexota;c__Anaerolineae;o__DTPP01;f__DTPP01;g__DTPP01;s__	OEZ014112
mk_SL-HX_mwp_bin.80	SL	84.05	3.69	Medium	d__Bacteria;p__Chloroflexota;c__Anaerolineae;o__DTPP01;f__DTPP01;g__DTPP01;s__	OEZ014112
mk_JZ-2_mwp_bin.209	TC	84.13	2.2	Medium	d__Bacteria;p__Chloroflexota;c__Anaerolineae;o__J102;f__J102;g__JABWBG01;s__	OEZ014112
mk_JZ-2_mwp_bin.31	TC	90.18	0.1	High	d__Bacteria;p__Chloroflexota;c__Anaerolineae;o__Thermoflexales;f__J036;g__JAAFGM01;s__	OEZ014112
mk_SL-HX_mwp_bin.92	SL	95.41	1.83	High	d__Bacteria;p__Chloroflexota;c__Anaerolineae;o__UBA1429;f__UBA1429;g__;s__	OEZ014112
mk_XYL_mwp_bin.64	SL	70.62	1.92	Medium	d__Bacteria;p__Chloroflexota;c__Anaerolineae;o__UBA1429;f__UBA1429;g__;s__	OEZ014112
mk_JZ-2_mwp_bin.96	TC	77.73	0	Medium	d__Bacteria;p__Chloroflexota;c__Anaerolineae;o__VGOG01;f__VGOG01;g__VGOG01;s__	OEZ014112
mk_XJ-S_mwp_bin.91	XJ	100	0.31	High	d__Bacteria;p__Chloroflexota;c__Chloroflexia;o__Thermomicrobiales;f__;g__;s__	OEZ014112
mk_XJ-S_mwp_bin.93	XJ	84.94	1.42	Medium	d__Bacteria;p__Chloroflexota;c__Chloroflexia;o__Thermomicrobiales;f__;g__;s__	OEZ014112
mk_SY-01_mwp_bin.36	LH	80.1	1.3	Medium	d__Bacteria;p__Chloroflexota;c__Chloroflexia;o__Thermomicrobiales;f__UBA6265;g__UBA6265;s__	OEZ014112
L48_mwp_bin.70	SL	98.68	0.33	High	d__Bacteria;p__Chloroflexota;c__Dehalococcoidia;o__Dehalococcoidales;f__UBA1222;g__;s__	OEZ014112
mk_GO-3_mwp_bin.5	SL	90.43	0	High	d__Bacteria;p__Chloroflexota;c__Dehalococcoidia;o__Dehalococcoidales;f__UBA4087;g__;s__	OEZ014112
mk_JZ-2_mwp_bin.176	TC	95.71	1.98	High	d__Bacteria;p__Chloroflexota;c__Dehalococcoidia;o__DSTF01;f__JACRBR01;g__;s__	OEZ014112
mk_JZ-2_mwp_bin.13	TC	96.7	2.86	High	d__Bacteria;p__Chloroflexota;c__Dehalococcoidia;o__DSTF01;f__JACRBR01;g__JACRBR01;s__	OEZ014112
mk_JZ-2_mwp_bin.126	TC	74.38	0.99	Medium	d__Bacteria;p__Chloroflexota;c__Dehalococcoidia;o__DSTF01;f__WHTK01;g__;s__	OEZ014112
mk_JZ-2_mwp_bin.27	TC	94.55	0	High	d__Bacteria;p__Chloroflexota;c__Dehalococcoidia;o__DSTF01;f__WHTK01;g__WHTK01;s__	OEZ014112
mk_JZ-2_mwp_bin.215	TC	94.22	0	High	d__Bacteria;p__Chloroflexota;c__Dehalococcoidia;o__DSTF01;f__WHTK01;g__WHTK01;s__	OEZ014112
GD_mwp_bin.64	SL	80.18	0	Medium	d__Bacteria;p__Chloroflexota;c__Dehalococcoidia;o__GIF9;f__AB-539-J10;g__;s__	OEZ014112
mk_XJ-S_mwp_bin.54	XJ	94.5	0	High	d__Bacteria;p__Chloroflexota;c__Dehalococcoidia;o__SHXV01;f__SHXV01;g__;s__	OEZ014112
mk_JZ-2_mwp_bin.66	TC	83.02	3.96	Medium	d__Bacteria;p__Chloroflexota;c__Dehalococcoidia;o__SM23-28-2;f__RBG-16-64-32;g__CF-162;s__	OEZ014112
mk_XJ-S_mwp_bin.12	XJ	97.03	0	High	d__Bacteria;p__Chloroflexota;c__Dehalococcoidia;o__Tepidiformales;f__Tepidiformaceae;g__;s__	OEZ014112
mk_XJ-S_mwp_bin.188	XJ	72.87	5.94	Medium	d__Bacteria;p__Chloroflexota;c__Dehalococcoidia;o__Tepidiformales;f__Tepidiformaceae;g__;s__	OEZ014112
mk_XJ-S_mwp_bin.61	XJ	83.34	1.49	Medium	d__Bacteria;p__Chloroflexota;c__Dehalococcoidia;o__Tepidiformales;f__Tepidiformaceae;g__;s__	OEZ014112
mk_XJ-S_mwp_bin.72	XJ	86.02	0.99	Medium	d__Bacteria;p__Chloroflexota;c__Dehalococcoidia;o__Tepidiformales;f__Tepidiformaceae;g__;s__	OEZ014112
mk_XJ-S_mwp_bin.174	XJ	89.35	2.43	Medium	d__Bacteria;p__Chloroflexota;c__Dehalococcoidia;o__Tepidiformales;f__Tepidiformaceae;g__;s__	OEZ014112
mk_XJ-S_mwp_bin.170	XJ	96.04	0.99	High	d__Bacteria;p__Chloroflexota;c__Dehalococcoidia;o__Tepidiformales;f__Tepidiformaceae;g__FeB-14;s__	OEZ014112
mk_JZ-2_mwp_bin.142	TC	97.03	2.97	High	d__Bacteria;p__Chloroflexota;c__Dehalococcoidia;o__Tepidiformales;f__Tepidiformaceae;g__FeB-14;s__	OEZ014112
mk_JZ-2_mwp_bin.1	TC	89.86	2.18	Medium	d__Bacteria;p__Chloroflexota;c__Dehalococcoidia;o__Tepidiformales;f__Tepidiformaceae;g__FeB-14;s__	OEZ014112
mk_XJ-S_mwp_bin.21	XJ	90.26	0.99	High	d__Bacteria;p__Chloroflexota;c__Dehalococcoidia;o__UBA2979;f__UBA2979;g__;s__	OEZ014112
mk_JZ-2_mwp_bin.166	TC	94.17	0.93	High	d__Bacteria;p__Chloroflexota;c__Limnocylindria;o__Limnocylindrales;f__CSP1-4;g__;s__	OEZ014112
mk_JZ-2_mwp_bin.4	TC	88.43	0	Medium	d__Bacteria;p__Chloroflexota;c__Limnocylindria;o__Limnocylindrales;f__CSP1-4;g__;s__	OEZ014112
mk_JZ-2_mwp_bin.140	TC	91.67	2.78	High	d__Bacteria;p__Chloroflexota;c__Limnocylindria;o__Limnocylindrales;f__CSP1-4;g__JAFMJV01;s__	OEZ014112
mk_JZ-2_mwp_bin.110	TC	97.69	3.17	High	d__Bacteria;p__Chloroflexota;c__UBA6077;o__UBA6077;f__CF-72;g__;s__	OEZ014112
mk_CY-2_mwp_bin.27	XJ	82.31	0.3	Medium	d__Bacteria;p__Cloacimonadota;c__Cloacimonadia;o__Cloacimonadales;f__Cloacimonadaceae;g__;s__	OEZ014112
mk_SL-HX_mwp_bin.106	SL	84.32	0.1	Medium	d__Bacteria;p__Cloacimonadota;c__Cloacimonadia;o__Cloacimonadales;f__Cloacimonadaceae;g__Syntrophosphaera;s__	OEZ014112
mk_TB2-1_mwp_bin.84.permissive	HB	83.87	1.23	Medium	d__Bacteria;p__Cloacimonadota;c__Cloacimonadia;o__Cloacimonadales;f__Cloacimonadaceae;g__Syntrophosphaera;s__Syntrophosphaera thermopropionivorans	OEZ014112
GD_mwp_bin.82	SL	84.55	0.1	Medium	d__Bacteria;p__Cloacimonadota;c__Cloacimonadia;o__Cloacimonadales;f__Cloacimonadaceae;g__Syntrophosphaera;s__Syntrophosphaera thermopropionivorans	OEZ014112
GD_mwp_bin.44	SL	94.44	1.1	High	d__Bacteria;p__Cloacimonadota;c__Cloacimonadia;o__Cloacimonadales;f__Cloacimonadaceae;g__UBA5456;s__	OEZ014112
G0-2_mwp_bin.64	SL	98.9	2.2	High	d__Bacteria;p__Cloacimonadota;c__Cloacimonadia;o__Cloacimonadales;f__Cloacimonadaceae;g__UBA5456;s__	OEZ014112
B1-2_mwp_bin.35	CQ	94.44	0	High	d__Bacteria;p__Cloacimonadota;c__Cloacimonadia;o__Cloacimonadales;f__TCS61;g__;s__	OEZ014112
2_mwp_bin.4	SL	89.2	1.65	Medium	d__Bacteria;p__Cloacimonadota;c__Cloacimonadia;o__Cloacimonadales;f__TCS61;g__SDB;s__	OEZ014112
mk_ZW-S1_mwp_bin.45	JS	96.7	0	High	d__Bacteria;p__Cloacimonadota;c__Cloacimonadia;o__JGIOTU-2;f__;g__;s__	OEZ014112
XYL_mwp_bin.77	SL	97.8	0.18	High	d__Bacteria;p__Cloacimonadota;c__Cloacimonadia;o__JGIOTU-2;f__;g__;s__	OEZ014112
B1-2_mwp_bin.49	CQ	91.39	1.65	High	d__Bacteria;p__Cloacimonadota;c__Cloacimonadia;o__JGIOTU-2;f__;g__;s__	OEZ014112
mk_Yang2_mwp_bin.1	SL	99.11	0	High	d__Bacteria;p__Coprothermobacterota;c__Coprothermobacteria;o__Coprothermobacterales;f__Coprothermobacteraceae;g__Coprothermobacter;s__	OEZ014112
G0-4_mwp_bin.62	SL	98.05	0	High	d__Bacteria;p__Coprothermobacterota;c__Coprothermobacteria;o__Coprothermobacterales;f__Coprothermobacteraceae;g__Coprothermobacter;s__	OEZ014112
mk_JZ-2_mwp_bin.116	TC	76.12	0.99	Medium	d__Bacteria;p__CSP1-3;c__CSP1-3;o__CSP1-3;f__13-1-40CM-64-14;g__;s__	OEZ014112
mk_JZ-2_mwp_bin.230	TC	81.16	1.23	Medium	d__Bacteria;p__CSP1-3;c__CSP1-3;o__CSP1-3;f__13-1-40CM-64-14;g__SpSt-315;s__	OEZ014112
mk_JZ-2_mwp_bin.23	TC	76.23	0.19	Medium	d__Bacteria;p__CSP1-3;c__CSP1-3;o__CSP1-3;f__CSP1-3;g__SpSt-190;s__	OEZ014112
mk_JZ-2_mwp_bin.213	TC	87.65	0.37	Medium	d__Bacteria;p__CSP1-3;c__CSP1-3;o__CSP1-3;f__CSP1-3;g__VGFA01;s__	OEZ014112
mk_JZ-2_mwp_bin.63	TC	90.74	2.04	High	d__Bacteria;p__CSP1-3;c__CSP1-3;o__CSP1-3;f__HRBIN32;g__HRBIN32;s__HRBIN32 sp011053555	OEZ014112
mk_DQ-W2_mwp_bin.118	DQ	94.87	1.42	High	d__Bacteria;p__Cyanobacteria;c__Vampirovibrionia;o__Obscuribacterales;f__Obscuribacteraceae;g__;s__	OEZ014112
mk_XJ-S_mwp_bin.131	XJ	95.63	1.88	High	d__Bacteria;p__Cyanobacteria;c__Vampirovibrionia;o__Obscuribacterales;f__Obscuribacteraceae;g__;s__	OEZ014112
mk_XJ-S_mwp_bin.19	XJ	90.21	3.99	High	d__Bacteria;p__Cyanobacteria;c__Vampirovibrionia;o__Obscuribacterales;f__Obscuribacteraceae;g__;s__	OEZ014112
mk_DQ-W2_mwp_bin.115	DQ	86.75	3.61	Medium	d__Bacteria;p__Cyanobacteria;c__Vampirovibrionia;o__Obscuribacterales;f__Obscuribacteraceae;g__;s__	OEZ014112
mk_XJ-S_mwp_bin.124	XJ	88.03	0.57	Medium	d__Bacteria;p__Cyanobacteria;c__Vampirovibrionia;o__Obscuribacterales;f__Obscuribacteraceae;g__;s__	OEZ014112
G0-2_mwp_bin.46	SL	98.14	0	High	d__Bacteria;p__Deferribacterota;c__Deferribacteres;o__Deferribacterales;f__Calditerrivibrionaceae;g__;s__	OEZ014112
mk_SL1_mwp_bin.38	SL	79.38	0	Medium	d__Bacteria;p__Deferribacterota;c__Deferribacteres;o__Deferribacterales;f__Calditerrivibrionaceae;g__;s__	OEZ014112
mk_TB2-1_mwp_bin.86.orig	HB	78.29	1.8	Medium	d__Bacteria;p__Deferribacterota;c__Deferribacteres;o__Deferribacterales;f__Calditerrivibrionaceae;g__Calditerrivibrio;s__	OEZ014112
mk_DQ-W2_mwp_bin.60	DQ	99.07	0.88	High	d__Bacteria;p__Deferribacterota;c__Deferribacteres;o__Deferribacterales;f__Calditerrivibrionaceae;g__Calditerrivibrio;s__Calditerrivibrio nitroreducens	OEZ014112
mk_SLO_mwp_bin.33	SL	95.34	0.05	High	d__Bacteria;p__Deferribacterota;c__Deferribacteres;o__Deferribacterales;f__Denitrovibrionaceae;g__;s__	OEZ014112
mk_CY-2_mwp_bin.50	XJ	96.55	0.86	High	d__Bacteria;p__Deferribacterota;c__Deferribacteres;o__Deferribacterales;f__Denitrovibrionaceae;g__;s__	OEZ014112
GD_mwp_bin.56	SL	95.69	0.05	High	d__Bacteria;p__Deferribacterota;c__Deferribacteres;o__Deferribacterales;f__Denitrovibrionaceae;g__Geovibrio;s__	OEZ014112
mk_DQ-W2_mwp_bin.133	DQ	95.21	1.72	High	d__Bacteria;p__Deferribacterota;c__Deferribacteres;o__Deferribacterales;f__Denitrovibrionaceae;g__Geovibrio;s__	OEZ014112
mk_DQ-W2_mwp_bin.42	DQ	80.09	2.16	Medium	d__Bacteria;p__Deferribacterota;c__Deferribacteres;o__Deferribacterales;f__Denitrovibrionaceae;g__Geovibrio;s__	OEZ014112
mk_SL1_mwp_bin.23	SL	97.41	0.92	High	d__Bacteria;p__Deferribacterota;c__Deferribacteres;o__Deferribacterales;f__Flexistipitaceae;g__;s__	OEZ014112
mk_DQ-S_mwp_bin.74	DQ	96.93	1.75	High	d__Bacteria;p__Deferribacterota;c__Deferribacteres;o__Deferribacterales;f__Flexistipitaceae;g__;s__	OEZ014112
mk_GO-3_mwp_bin.47	SL	87.08	1.75	Medium	d__Bacteria;p__Deferribacterota;c__Deferribacteres;o__Deferribacterales;f__Flexistipitaceae;g__;s__	OEZ014112
mk_JH-S_mwp_bin.15	JH	82.33	0	Medium	d__Bacteria;p__Deferribacterota;c__Deferribacteres;o__Deferribacterales;f__Flexistipitaceae;g__Flexistipes;s__	OEZ014112
XYL_mwp_bin.76	SL	99.14	0	High	d__Bacteria;p__Deferribacterota;c__Deferribacteres;o__Deferribacterales;f__Flexistipitaceae;g__Flexistipes;s__Flexistipes sinusarabici	OEZ014112
mk_X14-24_mwp_bin.3	ZY	98.22	1.72	High	d__Bacteria;p__Deferribacterota;c__Deferribacteres;o__Deferribacterales;f__Flexistipitaceae;g__Flexistipes;s__Flexistipes sp002338145	OEZ014112
mk_ZW-S1_mwp_bin.20	JS	92.88	0.96	High	d__Bacteria;p__Deferribacterota;c__Deferribacteres;o__Deferribacterales;f__UBA228;g__;s__	OEZ014112
mk_4_coSL_mwp_bin.248	SL	84.2	1.72	Medium	d__Bacteria;p__Deferribacterota;c__Deferribacteres;o__Deferribacterales;f__UBA228;g__;s__	OEZ014112
mk_SL-HX_mwp_bin.43	SL	92.19	0.86	High	d__Bacteria;p__Deferribacterota;c__Deferribacteres;o__Deferribacterales;f__UBA228;g__UBA228;s__	OEZ014112
mk_4_coSL_mwp_bin.45	SL	94.77	0.92	High	d__Bacteria;p__Deferribacterota;c__Deferribacteres;o__Deferribacterales;f__UBA228;g__UBA228;s__	OEZ014112
mk_TB2-1_mwp_bin.104.strict	HB	87.02	0	Medium	d__Bacteria;p__Deferribacterota;c__Deferribacteres;o__Deferribacterales;f__UBA228;g__UBA228;s__	OEZ014112
mk_SL-jing2_mwp_bin.42	SL	88.76	0	Medium	d__Bacteria;p__Deferribacterota;c__Deferribacteres;o__Deferribacterales;f__UBA228;g__UBA228;s__	OEZ014112
2_mwp_bin.86	SL	93.48	0.86	High	d__Bacteria;p__Deferribacterota;c__Deferribacteres;o__Deferribacterales;f__UBA228;g__UBA228;s__UBA228 sp002402635	OEZ014112
L48_mwp_bin.62	SL	90.47	2.12	High	d__Bacteria;p__Deinococcota;c__Deinococci;o__Deinococcales;f__;g__;s__	OEZ014112
mk_XYL_mwp_bin.102	SL	86.29	0.42	Medium	d__Bacteria;p__Deinococcota;c__Deinococci;o__Deinococcales;f__;g__;s__	OEZ014112
L48_mwp_bin.14	SL	88.14	1.27	Medium	d__Bacteria;p__Deinococcota;c__Deinococci;o__Deinococcales;f__;g__;s__	OEZ014112
mk_4_coSL_mwp_bin.87	SL	81.78	1.89	Medium	d__Bacteria;p__Deinococcota;c__Deinococci;o__Deinococcales;f__Trueperaceae;g__SLSQ01;s__	OEZ014112
mk_CY-2_mwp_bin.11	XJ	86.81	0	Medium	d__Bacteria;p__Delongbacteria;c__UBA4055;o__UBA4055;f__UBA4055;g__UBA4055;s__UBA4055 sp002382735	OEZ014112
G0-2_mwp_bin.94	SL	85.12	1.35	Medium	d__Bacteria;p__Desulfobacterota;c__BSN033;o__B13-G15;f__B13-G15;g__B73-G16;s__	OEZ014112
mk_JZ-2_mwp_bin.190	TC	85.19	1.29	Medium	d__Bacteria;p__Desulfobacterota;c__BSN033;o__BSN033;f__UBA1163;g__DTGX01;s__	OEZ014112
mk_ZW-S1_mwp_bin.65	JS	97.42	1.29	High	d__Bacteria;p__Desulfobacterota;c__Desulfarculia;o__Adiutricales;f__JAHJTB01;g__;s__	OEZ014112
mk_ZW-S1_mwp_bin.49	JS	80.46	3.76	Medium	d__Bacteria;p__Desulfobacterota;c__Desulfarculia;o__Desulfarculales;f__Desulfarculaceae;g__;s__	OEZ014112
mk_TB2-1_mwp_bin.72.orig	HB	93.01	1.81	High	d__Bacteria;p__Desulfobacterota;c__Desulfarculia;o__Desulfarculales;f__Desulfarculaceae;g__Desulfarculus;s__Desulfarculus baarsii	OEZ014112
mk_TB2-1_mwp_bin.58.strict	HB	86.31	3.89	Medium	d__Bacteria;p__Desulfobacterota;c__Desulfarculia;o__Desulfarculales;f__Desulfarculaceae;g__JACRDC01;s__	OEZ014112
mk_GO-3_mwp_bin.16	SL	93.66	3.25	High	d__Bacteria;p__Desulfobacterota;c__Desulfarculia;o__Desulfarculales;f__Desulfarculaceae;g__SURF-10;s__	OEZ014112
mk_JZ-2_mwp_bin.129	TC	85.16	4.19	Medium	d__Bacteria;p__Desulfobacterota;c__Desulfobaccia;o__Desulfobaccales;f__0-14-0-80-60-11;g__DTKJ01;s__	OEZ014112
L48_mwp_bin.76	SL	98.33	0.86	High	d__Bacteria;p__Desulfobacterota;c__Desulfobacteria;o__Desulfobacterales;f__BuS5;g__;s__	OEZ014112
mk_CY-2_mwp_bin.149	XJ	85.94	1.77	Medium	d__Bacteria;p__Desulfobacterota;c__Desulfobacteria;o__Desulfobacterales;f__Desulfatibacillaceae;g__;s__	OEZ014112
mk_SL-HX_mwp_bin.149	SL	78.37	0.32	Medium	d__Bacteria;p__Desulfobacterota;c__Desulfobacteria;o__Desulfobacterales;f__Desulfobacteraceae;g__Desulfotignum;s__	OEZ014112
mk_XYL_mwp_bin.81	SL	81.41	0.68	Medium	d__Bacteria;p__Desulfobacterota;c__Desulfobacteria;o__Desulfobacterales;f__Desulfobacteraceae;g__Desulfotignum;s__	OEZ014112
2_mwp_bin.13	SL	96.77	0.02	High	d__Bacteria;p__Desulfobacterota;c__Desulfobacteria;o__Desulfobacterales;f__Desulfosudaceae;g__;s__	OEZ014112
mk_ZW-S1_mwp_bin.27	JS	98.67	0.65	High	d__Bacteria;p__Desulfobacterota;c__Desulfobacteria;o__Desulfobacterales;f__Desulfosudaceae;g__Desulfosudis;s__	OEZ014112
mk_4_coSL_mwp_bin.204	SL	98.06	1.96	High	d__Bacteria;p__Desulfobacterota;c__Desulfobacteria;o__Desulfobacterales;f__SURF-3;g__Desulfosalsimonas;s__	OEZ014112
mk_CY-2_mwp_bin.93	XJ	100	1.29	High	d__Bacteria;p__Desulfobacterota;c__Desulfobacteria;o__Desulfobacterales;f__SURF-3;g__SURF-3;s__	OEZ014112
mk_CY-2_mwp_bin.140	XJ	98.71	2.58	High	d__Bacteria;p__Desulfobacterota;c__Desulfobacteria;o__Desulfobacterales;f__SURF-3;g__SURF-3;s__	OEZ014112
mk_ZW-S1_mwp_bin.16	JS	95.04	2.58	High	d__Bacteria;p__Desulfobacterota;c__Desulfobacteria;o__Desulfobacterales;f__UBA2174;g__UBA2174;s__	OEZ014112
mk_XYL_mwp_bin.55	SL	92.59	3.06	High	d__Bacteria;p__Desulfobacterota;c__Desulfobacteria;o__Desulfobacterales;f__UBA2174;g__UBA2174;s__	OEZ014112
G0-2_mwp_bin.69	SL	98.6	0	High	d__Bacteria;p__Desulfobacterota;c__Desulfobacteria;o__Desulfobacterales;f__UBA2245;g__UBA2245;s__	OEZ014112
G0-2_mwp_bin.83	SL	98.39	0	High	d__Bacteria;p__Desulfobacterota;c__Desulfobacteria;o__Desulfobacterales;f__UBA2245;g__UBA2245;s__	OEZ014112
L48_mwp_bin.36	SL	85.15	5.54	Medium	d__Bacteria;p__Desulfobacterota;c__Desulfobacteria;o__Desulfobacterales;f__UBA2245;g__UBA2245;s__	OEZ014112
mk_CY-2_mwp_bin.151	XJ	99.4	1.47	High	d__Bacteria;p__Desulfobacterota;c__Desulfobulbia;o__Desulfobulbales;f__Desulfocapsaceae;g__Desulforhopalus;s__	OEZ014112
mk_CY-2_mwp_bin.76	XJ	99.4	0	High	d__Bacteria;p__Desulfobacterota;c__Desulfobulbia;o__Desulfobulbales;f__Desulfocapsaceae;g__UBA2270;s__	OEZ014112
mk_CY-2_mwp_bin.126	XJ	98.21	0	High	d__Bacteria;p__Desulfobacterota;c__Desulfobulbia;o__Desulfobulbales;f__Desulfocapsaceae;g__UBA2270;s__	OEZ014112
XYL_mwp_bin.70	SL	99.4	0.62	High	d__Bacteria;p__Desulfobacterota;c__Desulfobulbia;o__Desulfobulbales;f__Desulfurivibrionaceae;g__;s__	OEZ014112
mk_SY-01_mwp_bin.68	LH	93.15	0.74	High	d__Bacteria;p__Desulfobacterota;c__Desulfobulbia;o__Desulfobulbales;f__Desulfurivibrionaceae;g__;s__	OEZ014112
mk_SL-jing2_mwp_bin.13	SL	78.87	2.4	Medium	d__Bacteria;p__Desulfobacterota;c__Desulfobulbia;o__Desulfobulbales;f__Desulfurivibrionaceae;g__;s__	OEZ014112
mk_CY-2_mwp_bin.145	XJ	97.27	0.74	High	d__Bacteria;p__Desulfobacterota;c__Desulfobulbia;o__Desulfobulbales;f__Desulfurivibrionaceae;g__SURF-16;s__	OEZ014112
mk_SY-01_mwp_bin.8	LH	92.45	1.98	High	d__Bacteria;p__Desulfobacterota;c__Desulfobulbia;o__Desulfobulbales;f__Desulfurivibrionaceae;g__UBA2262;s__	OEZ014112
mk_SY-01_mwp_bin.12	LH	99.36	3.27	High	d__Bacteria;p__Desulfobacterota;c__Desulfobulbia;o__Desulfobulbales;f__Desulfurivibrionaceae;g__UBA2262;s__	OEZ014112
mk_CY-2_mwp_bin.113	XJ	73.68	8.77	Medium	d__Bacteria;p__Desulfobacterota;c__Desulfobulbia;o__Desulfobulbales;f__Desulfurivibrionaceae;g__UBA2262;s__UBA2262 sp002347095	OEZ014112
mk_ZW-S1_mwp_bin.60	JS	95.16	1.29	High	d__Bacteria;p__Desulfobacterota;c__Desulfomonilia;o__Desulfomonilales;f__Desulfomonilaceae;g__;s__	OEZ014112
mk_XJ-S_mwp_bin.40	XJ	72.53	1.39	Medium	d__Bacteria;p__Desulfobacterota;c__Desulfomonilia;o__Desulfomonilales;f__Desulfomonilaceae;g__CAITZA01;s__	OEZ014112
mk_SY-01_mwp_bin.55	LH	77.37	0.16	Medium	d__Bacteria;p__Desulfobacterota;c__Desulfuromonadia;o__Desulfuromonadales;f__ATBO01;g__;s__	OEZ014112
mk_SY-01_mwp_bin.32	LH	98.06	0	High	d__Bacteria;p__Desulfobacterota;c__Desulfuromonadia;o__Desulfuromonadales;f__BM103;g__VAUL01;s__	OEZ014112
mk_CY-2_mwp_bin.25	XJ	99.35	0	High	d__Bacteria;p__Desulfobacterota;c__Desulfuromonadia;o__Desulfuromonadales;f__DDH964;g__DDH964;s__	OEZ014112
mk_JH-S_mwp_bin.23	JH	98.71	0.65	High	d__Bacteria;p__Desulfobacterota;c__Desulfuromonadia;o__Desulfuromonadales;f__Desulfuromonadaceae;g__;s__	OEZ014112
mk_4_coSL_mwp_bin.97	SL	86.71	1.02	Medium	d__Bacteria;p__Desulfobacterota;c__Desulfuromonadia;o__Desulfuromonadales;f__Desulfuromonadaceae;g__;s__	OEZ014112
XYL_mwp_bin.29	SL	85.88	4.41	Medium	d__Bacteria;p__Desulfobacterota;c__Desulfuromonadia;o__Desulfuromonadales;f__Desulfuromonadaceae;g__Desulfuromonas;s__	OEZ014112
G0-2_mwp_bin.19	SL	99.35	0.65	High	d__Bacteria;p__Desulfobacterota;c__Desulfuromonadia;o__Desulfuromonadales;f__Geoalkalibacteraceae;g__Geoalkalibacter_A;s__	OEZ014112
B1-2_mwp_bin.31	CQ	99.35	0.26	High	d__Bacteria;p__Desulfobacterota;c__Desulfuromonadia;o__Desulfuromonadales;f__Geopsychrobacteraceae;g__Geopsychrobacter;s__	OEZ014112
GD_mwp_bin.63	SL	73.71	2.47	Medium	d__Bacteria;p__Desulfobacterota;c__Desulfuromonadia;o__Desulfuromonadales;f__Geopsychrobacteraceae;g__Malonomonas;s__	OEZ014112
mk_XYL_mwp_bin.170	SL	72.81	1.61	Medium	d__Bacteria;p__Desulfobacterota;c__Desulfuromonadia;o__Desulfuromonadales;f__JAAYDE01;g__JAFGRU01;s__	OEZ014112
mk_JZ-2_mwp_bin.54	TC	84.46	1.31	Medium	d__Bacteria;p__Desulfobacterota;c__Desulfuromonadia;o__Desulfuromonadales;f__JACZKF01;g__JACZKF01;s__	OEZ014112
G0-2_mwp_bin.24	SL	98.71	0.65	High	d__Bacteria;p__Desulfobacterota;c__Desulfuromonadia;o__Desulfuromonadales;f__Syntrophotaleaceae;g__;s__	OEZ014112
G0-4_mwp_bin.45	SL	94.98	0.9	High	d__Bacteria;p__Desulfobacterota;c__Desulfuromonadia;o__Desulfuromonadales;f__Syntrophotaleaceae;g__Syntrophotalea;s__	OEZ014112
XYL_mwp_bin.24	SL	91.19	1.94	High	d__Bacteria;p__Desulfobacterota;c__Desulfuromonadia;o__Desulfuromonadales;f__Syntrophotaleaceae;g__Syntrophotalea;s__	OEZ014112
mk_CY-2_mwp_bin.5	XJ	74.41	2.15	Medium	d__Bacteria;p__Desulfobacterota;c__Desulfuromonadia;o__Desulfuromonadales;f__Syntrophotaleaceae;g__Syntrophotalea;s__	OEZ014112
G0-4_mwp_bin.31	SL	99.35	0.65	High	d__Bacteria;p__Desulfobacterota;c__Desulfuromonadia;o__Desulfuromonadales;f__Syntrophotaleaceae;g__Syntrophotalea;s__Syntrophotalea acetylenica	OEZ014112
mk_CY-2_mwp_bin.125	XJ	85.97	2.68	Medium	d__Bacteria;p__Desulfobacterota;c__Desulfuromonadia;o__Desulfuromonadales;f__SZUA-540;g__SZUA-540;s__SZUA-540 sp009731355	OEZ014112
G0-2_mwp_bin.81	SL	99.3	0	High	d__Bacteria;p__Desulfobacterota;c__Desulfuromonadia;o__Desulfuromonadales;f__Trichloromonadaceae;g__Trichloromonas;s__	OEZ014112
mk_CY-2_mwp_bin.7	XJ	74.98	1.29	Medium	d__Bacteria;p__Desulfobacterota;c__Desulfuromonadia;o__Desulfuromonadales;f__Trichloromonadaceae;g__Trichloromonas;s__	OEZ014112
mk_CY-2_mwp_bin.51	XJ	87.07	0	Medium	d__Bacteria;p__Desulfobacterota;c__Desulfuromonadia;o__Desulfuromonadales;f__Trichloromonadaceae;g__Trichloromonas;s__	OEZ014112
mk_TB2-1_mwp_bin.100.orig	HB	99.03	0	High	d__Bacteria;p__Desulfobacterota;c__Desulfuromonadia;o__Geobacterales;f__;g__;s__	OEZ014112
mk_TB2-1_mwp_bin.41.strict	HB	97.2	0.97	High	d__Bacteria;p__Desulfobacterota;c__Desulfuromonadia;o__Geobacterales;f__Geobacteraceae;g__Geobacter;s__Geobacter sp017338855	OEZ014112
mk_TB2-1_mwp_bin.16.strict	HB	71.73	1.29	Medium	d__Bacteria;p__Desulfobacterota;c__Desulfuromonadia;o__Geobacterales;f__Geobacteraceae;g__RPRC01;s__	OEZ014112
mk_CY-2_mwp_bin.130	XJ	93.87	0.65	High	d__Bacteria;p__Desulfobacterota;c__Desulfuromonadia;o__Geobacterales;f__Pseudopelobacteraceae;g__JACRCG01;s__	OEZ014112
mk_Yang3_mwp_bin.10	SL	100	2.15	High	d__Bacteria;p__Desulfobacterota;c__Desulfuromonadia;o__Geobacterales;f__Pseudopelobacteraceae;g__JACRCG01;s__	OEZ014112
mk_TB2-1_mwp_bin.38.permissive	HB	88.17	5.24	Medium	d__Bacteria;p__Desulfobacterota;c__Desulfuromonadia;o__Geobacterales;f__Pseudopelobacteraceae;g__Trichlorobacter;s__Trichlorobacter sp002383415	OEZ014112
mk_CY-2_mwp_bin.103	XJ	98.06	0.65	High	d__Bacteria;p__Desulfobacterota;c__Desulfuromonadia;o__Geobacterales;f__Pseudopelobacteraceae;g__Trichlorobacter;s__Trichlorobacter sp002419465	OEZ014112
mk_TB2-1_mwp_bin.42.permissive	HB	93.85	1.55	High	d__Bacteria;p__Desulfobacterota;c__Dissulfuribacteria;o__Dissulfuribacterales;f__UBA5754;g__;s__	OEZ014112
mk_ZW-S1_mwp_bin.31	JS	89.24	1.33	Medium	d__Bacteria;p__Desulfobacterota;c__DSM-4660;o__Desulfatiglandales;f__;g__;s__	OEZ014112
mk_ZW-S1_mwp_bin.130	JS	84.68	0.06	Medium	d__Bacteria;p__Desulfobacterota;c__DSM-4660;o__Desulfatiglandales;f__Desulfatiglandaceae;g__;s__	OEZ014112
mk_XYL_mwp_bin.118	SL	90.11	1.94	High	d__Bacteria;p__Desulfobacterota;c__DSM-4660;o__Desulfatiglandales;f__Desulfatiglandaceae;g__DSCZ01;s__	OEZ014112
mk_XYL_mwp_bin.77	SL	90.97	0	High	d__Bacteria;p__Desulfobacterota;c__DSM-4660;o__Desulfatiglandales;f__Desulfatiglandaceae;g__JAFGMQ01;s__	OEZ014112
L48_mwp_bin.51	SL	89.19	3.23	Medium	d__Bacteria;p__Desulfobacterota;c__DSM-4660;o__Desulfatiglandales;f__Desulfatiglandaceae;g__JAFGMQ01;s__	OEZ014112
mk_JZ-2_mwp_bin.210	TC	95.48	2.58	High	d__Bacteria;p__Desulfobacterota;c__GWC2-55-46;o__GWC2-55-46;f__GWC2-55-46;g__UBA5799;s__	OEZ014112
mk_JZ-2_mwp_bin.91	TC	84.66	0	Medium	d__Bacteria;p__Desulfobacterota;c__GWC2-55-46;o__GWC2-55-46;f__GWC2-55-46;g__UBA5799;s__	OEZ014112
mk_ZW-S1_mwp_bin.114	JS	95.48	0	High	d__Bacteria;p__Desulfobacterota;c__Syntrophia;o__Syntrophales;f__JADFWA01;g__;s__	OEZ014112
mk_CY-2_mwp_bin.2	XJ	94.84	0.65	High	d__Bacteria;p__Desulfobacterota;c__Syntrophia;o__Syntrophales;f__Smithellaceae;g__Smithella;s__Smithella sp000753945	OEZ014112
GD_mwp_bin.102	SL	96.77	2.58	High	d__Bacteria;p__Desulfobacterota;c__Syntrophia;o__Syntrophales;f__Smithellaceae;g__Smithella;s__Smithella sp001683985	OEZ014112
mk_CY-2_mwp_bin.33	XJ	87.72	1.29	Medium	d__Bacteria;p__Desulfobacterota;c__Syntrophia;o__Syntrophales;f__Smithellaceae;g__UBA8904;s__UBA8904 sp003506745	OEZ014112
G0-4_mwp_bin.61	SL	71.87	0.67	Medium	d__Bacteria;p__Desulfobacterota;c__Syntrophia;o__Syntrophales;f__UBA2210;g__;s__	OEZ014112
L48_mwp_bin.77	SL	70.24	1.31	Medium	d__Bacteria;p__Desulfobacterota;c__Syntrophia;o__Syntrophales;f__UBA2210;g__JAFGPZ01;s__	OEZ014112
G0-2_mwp_bin.3	SL	74	1.29	Medium	d__Bacteria;p__Desulfobacterota;c__Syntrophia;o__Syntrophales;f__UBA2210;g__MLS-D;s__MLS-D sp002030015	OEZ014112
6_mwp_bin.32	SL	89.25	3.23	Medium	d__Bacteria;p__Desulfobacterota;c__Syntrophia;o__Syntrophales;f__UBA2210;g__MLS-D;s__MLS-D sp018433345	OEZ014112
G0-2_mwp_bin.99	SL	74.15	2.2	Medium	d__Bacteria;p__Desulfobacterota;c__Syntrophia;o__Syntrophales;f__UBA2210;g__UBA6078;s__	OEZ014112
L48_mwp_bin.45	SL	93.71	2.8	High	d__Bacteria;p__Desulfobacterota;c__Syntrophia;o__Syntrophales;f__UBA4767;g__UBA4767;s__	OEZ014112
G0-4_mwp_bin.29	SL	85.39	1.31	Medium	d__Bacteria;p__Desulfobacterota;c__Syntrophia;o__Syntrophales;f__UBA4778;g__UBA2207;s__	OEZ014112
mk_XYL_mwp_bin.188	SL	94.35	2.04	High	d__Bacteria;p__Desulfobacterota;c__Syntrophia;o__Syntrophales;f__UBA6807;g__DSDU01;s__	OEZ014112
mk_CY-2_mwp_bin.57	XJ	87.2	3.32	Medium	d__Bacteria;p__Desulfobacterota;c__Syntrophia;o__Syntrophales;f__UBA6807;g__UBA6807;s__	OEZ014112
mk_ZW-S1_mwp_bin.115	JS	80.25	1.29	Medium	d__Bacteria;p__Desulfobacterota;c__Syntrophobacteria;o__Syntrophobacterales;f__DSM-9756;g__Desulfacinum;s__Desulfacinum sp014359885	OEZ014112
mk_XYL_mwp_bin.97	SL	91.45	1.29	High	d__Bacteria;p__Desulfobacterota;c__Syntrophobacteria;o__Syntrophobacterales;f__DSM-9756;g__Desulfoglaeba;s__Desulfoglaeba alkanexedens	OEZ014112
mk_ZW-S1_mwp_bin.76	JS	88.87	0	Medium	d__Bacteria;p__Desulfobacterota;c__Syntrophobacteria;o__Syntrophobacterales;f__DSM-9756;g__Desulfoglaeba;s__Desulfoglaeba alkanexedens	OEZ014112
mk_DQ-W2_mwp_bin.91	DQ	96.29	0.65	High	d__Bacteria;p__Desulfobacterota;c__Syntrophobacteria;o__Syntrophobacterales;f__Thermodesulforhabdaceae;g__;s__	OEZ014112
mk_TB2-1_mwp_bin.82.permissive	HB	78.66	3.2	Medium	d__Bacteria;p__Desulfobacterota;c__Thermodesulfobacteria;o__Thermodesulfobacteriales;f__Thermodesulfobacteriaceae;g__Thermodesulfobacterium;s__Thermodesulfobacterium commune	OEZ014112
mk_DQ-W2_mwp_bin.92	DQ	87.38	0.21	Medium	d__Bacteria;p__Desulfobacterota;c__Thermodesulfobacteria;o__Thermodesulfobacteriales;f__Thermodesulfobacteriaceae;g__Thermodesulfobacterium;s__Thermodesulfobacterium commune	OEZ014112
mk_JZ-2_mwp_bin.28	TC	94.96	3.74	High	d__Bacteria;p__Desulfobacterota_B;c__Binatia;o__Bin18;f__Bin18;g__;s__	OEZ014112
mk_JZ-2_mwp_bin.187	TC	98.69	5.83	Medium	d__Bacteria;p__Desulfobacterota_B;c__Binatia;o__UBA9968;f__UBA9968;g__DP-20;s__	OEZ014112
mk_WSN_mwp_bin.31	XJ	97.48	2.69	High	d__Bacteria;p__Desulfobacterota_C;c__Deferrisomatia;o__Deferrisomatales;f__JACRMM01;g__;s__	OEZ014112
mk_XJ-S_mwp_bin.172	XJ	93.53	2.52	High	d__Bacteria;p__Desulfobacterota_D;c__UBA1144;o__UBA2774;f__UBA2774;g__;s__	OEZ014112
mk_SY-01_mwp_bin.84	LH	86.55	2.78	Medium	d__Bacteria;p__Desulfobacterota_E;c__MBNT15;o__MBNT15;f__MBNT15;g__CG2-30-66-27;s__	OEZ014112
mk_ZW-S1_mwp_bin.24	JS	75.54	2.52	Medium	d__Bacteria;p__Desulfobacterota_G;c__Syntrophorhabdia;o__Syntrophorhabdales;f__Syntrophorhabdaceae;g__;s__	OEZ014112
G0-4_mwp_bin.44	SL	76.5	2.97	Medium	d__Bacteria;p__Desulfobacterota_G;c__Syntrophorhabdia;o__Syntrophorhabdales;f__Syntrophorhabdaceae;g__Delta-02;s__Delta-02 sp002305765	OEZ014112
mk_DQ-W2_mwp_bin.117	DQ	91.18	2.52	High	d__Bacteria;p__Desulfobacterota_G;c__Syntrophorhabdia;o__Syntrophorhabdales;f__Syntrophorhabdaceae;g__DTOV01;s__	OEZ014112
mk_JH-S_mwp_bin.5	JH	99.4	0	High	d__Bacteria;p__Desulfobacterota_I;c__Desulfovibrionia;o__Desulfovibrionales;f__;g__;s__	OEZ014112
mk_ZW-S1_mwp_bin.52	JS	98.21	0	High	d__Bacteria;p__Desulfobacterota_I;c__Desulfovibrionia;o__Desulfovibrionales;f__;g__;s__	OEZ014112
mk_JH-S_mwp_bin.45	JH	83.31	0.6	Medium	d__Bacteria;p__Desulfobacterota_I;c__Desulfovibrionia;o__Desulfovibrionales;f__Desulfohalobiaceae;g__Desulfohalobium;s__Desulfohalobium retbaense	OEZ014112
mk_4_coSL_mwp_bin.54	SL	75.19	1.49	Medium	d__Bacteria;p__Desulfobacterota_I;c__Desulfovibrionia;o__Desulfovibrionales;f__Desulfohalobiaceae;g__Desulfovermiculus;s__	OEZ014112
mk_JH-S_mwp_bin.9	JH	73.24	1.28	Medium	d__Bacteria;p__Desulfobacterota_I;c__Desulfovibrionia;o__Desulfovibrionales;f__Desulfohalobiaceae;g__Desulfovermiculus;s__Desulfovermiculus halophilus	OEZ014112
G0-4_mwp_bin.4	SL	88.39	0.6	Medium	d__Bacteria;p__Desulfobacterota_I;c__Desulfovibrionia;o__Desulfovibrionales;f__Desulfomicrobiaceae;g__UBA12183;s__UBA12183 sp003530935	OEZ014112
mk_CY-2_mwp_bin.67	XJ	100	0	High	d__Bacteria;p__Desulfobacterota_I;c__Desulfovibrionia;o__Desulfovibrionales;f__Desulfovibrionaceae;g__;s__	OEZ014112
L48_mwp_bin.60	SL	96.35	2.32	High	d__Bacteria;p__Desulfobacterota_I;c__Desulfovibrionia;o__Desulfovibrionales;f__Desulfovibrionaceae;g__;s__	OEZ014112
GD_mwp_bin.91	SL	88.03	1.5	Medium	d__Bacteria;p__Desulfobacterota_I;c__Desulfovibrionia;o__Desulfovibrionales;f__Desulfovibrionaceae;g__;s__	OEZ014112
mk_TB2-1_mwp_bin.96.strict	HB	98.19	0.91	High	d__Bacteria;p__Desulfobacterota_I;c__Desulfovibrionia;o__Desulfovibrionales;f__Desulfovibrionaceae;g__Aminidesulfovibrio;s__	OEZ014112
G0-2_mwp_bin.87	SL	100	0	High	d__Bacteria;p__Desulfobacterota_I;c__Desulfovibrionia;o__Desulfovibrionales;f__Desulfovibrionaceae;g__Aminidesulfovibrio;s__Aminidesulfovibrio aminophilus	OEZ014112
6_mwp_bin.78	SL	98.52	0.3	High	d__Bacteria;p__Desulfobacterota_I;c__Desulfovibrionia;o__Desulfovibrionales;f__Desulfovibrionaceae;g__Oleidesulfovibrio;s__Oleidesulfovibrio alaskensis	OEZ014112
mk_TB2-1_mwp_bin.80.orig	HB	96.43	2.38	High	d__Bacteria;p__Desulfobacterota_I;c__Desulfovibrionia;o__Desulfovibrionales;f__Desulfovibrionaceae;g__Solidesulfovibrio;s__Solidesulfovibrio sp003525525	OEZ014112
G0-4_mwp_bin.94	SL	75.98	0.07	Medium	d__Bacteria;p__Elusimicrobiota;c__Elusimicrobia;o__Elusimicrobiales;f__UBA9959;g__JAAYVG01;s__	OEZ014112
mk_SLO_mwp_bin.22	SL	74.16	1.75	Medium	d__Bacteria;p__Elusimicrobiota;c__Elusimicrobia;o__Elusimicrobiales;f__UBA9959;g__UBA2231;s__	OEZ014112
mk_JZ-2_mwp_bin.43	TC	99.07	3.7	High	d__Bacteria;p__Eremiobacterota;c__Xenobia;o__Xenobiales;f__;g__;s__	OEZ014112
mk_XJ-S_mwp_bin.100	XJ	98.15	8.33	Medium	d__Bacteria;p__Eremiobacterota;c__Xenobia;o__Xenobiales;f__JADMJV01;g__;s__	OEZ014112
mk_4_coSL_mwp_bin.25	SL	79.51	0	Medium	d__Bacteria;p__Fermentibacterota;c__Fermentibacteria;o__Fermentibacterales;f__Fermentibacteraceae;g__;s__	OEZ014112
mk_4_coSL_mwp_bin.40	SL	80.63	1.43	Medium	d__Bacteria;p__Fermentibacterota;c__Fermentibacteria;o__Fermentibacterales;f__Fermentibacteraceae;g__;s__	OEZ014112
mk_SL-HX_mwp_bin.47	SL	81.31	0	Medium	d__Bacteria;p__Fermentibacterota;c__Fermentibacteria;o__Fermentibacterales;f__Fermentibacteraceae;g__Sabulitectum;s__	OEZ014112
2_mwp_bin.1	SL	93.34	3.98	High	d__Bacteria;p__Fibrobacterota;c__Chitinivibrionia;o__Chitinivibrionales;f__Chitinispirillaceae;g__JAAYEB01;s__	OEZ014112
mk_XJ-S_mwp_bin.32	XJ	96.24	3.11	High	d__Bacteria;p__Firmicutes;c__Bacilli;o__Acholeplasmatales;f__Acholeplasmataceae;g__UBA2284;s__	OEZ014112
mk_CY-2_mwp_bin.30	XJ	89.66	0	Medium	d__Bacteria;p__Firmicutes;c__Bacilli;o__Acholeplasmatales;f__Acholeplasmataceae;g__WOFB19;s__WOFB19 sp011620375	OEZ014112
mk_WSN_mwp_bin.9	XJ	93.71	0.17	High	d__Bacteria;p__Firmicutes;c__Bacilli;o__Bacillales_A;f__Planococcaceae;g__Planococcus;s__	OEZ014112
mk_TB2-1_mwp_bin.3.strict	HB	84.06	1.78	Medium	d__Bacteria;p__Firmicutes;c__Bacilli;o__Bacillales_B;f__DSM-18226;g__Mesobacillus;s__Mesobacillus subterraneus_A	OEZ014112
mk_SY-01_mwp_bin.19	LH	92	2	High	d__Bacteria;p__Firmicutes;c__Bacilli;o__Izemoplasmatales;f__UBA5603;g__UBA2289;s__UBA2289 sp002419445	OEZ014112
mk_SL-jing2_mwp_bin.24	SL	73.68	1.28	Medium	d__Bacteria;p__Firmicutes;c__Bacilli;o__Lactobacillales;f__Carnobacteriaceae;g__Carnobacterium_A;s__Carnobacterium_A alterfunditum	OEZ014112
mk_TB2-1_mwp_bin.108.orig	HB	84.32	0.85	Medium	d__Bacteria;p__Firmicutes;c__Bacilli;o__Tepidibacillales;f__Tepidibacillaceae;g__Tepidibacillus;s__	OEZ014112
2_mwp_bin.78	SL	72.94	1.75	Medium	d__Bacteria;p__Firmicutes_A;c__Clostridia;o__;f__;g__;s__	OEZ014112
mk_SL-HX_mwp_bin.95	SL	79.49	3.55	Medium	d__Bacteria;p__Firmicutes_A;c__Clostridia;o__Acetivibrionales;f__DUMC01;g__DUMC01;s__	OEZ014112
mk_TB2-1_mwp_bin.102.permissive	HB	96.75	0.81	High	d__Bacteria;p__Firmicutes_A;c__Clostridia;o__Christensenellales;f__HGM11417;g__;s__	OEZ014112
mk_Yang3_mwp_bin.5	SL	74.28	2.38	Medium	d__Bacteria;p__Firmicutes_A;c__Clostridia;o__Clostridiales;f__Clostridiaceae;g__Proteiniclasticum;s__	OEZ014112
mk_SL-HX_mwp_bin.45	SL	78.25	0.7	Medium	d__Bacteria;p__Firmicutes_A;c__Clostridia;o__DUPQ01;f__DUPQ01;g__;s__	OEZ014112
mk_SL-HX_mwp_bin.61	SL	73.83	2.49	Medium	d__Bacteria;p__Firmicutes_A;c__Clostridia;o__Eubacteriales;f__Eubacteriaceae;g__;s__	OEZ014112
mk_TB2-1_mwp_bin.62.orig	HB	99.19	2.96	High	d__Bacteria;p__Firmicutes_A;c__Clostridia;o__Lutisporales;f__Lutisporaceae;g__BRH-c25;s__	OEZ014112
mk_CY-2_mwp_bin.46	XJ	78.56	2.71	Medium	d__Bacteria;p__Firmicutes_A;c__Clostridia;o__Oscillospirales;f__Butyricicoccaceae;g__;s__	OEZ014112
G0-2_mwp_bin.88	SL	71.1	0.84	Medium	d__Bacteria;p__Firmicutes_A;c__Clostridia;o__Oscillospirales;f__Oscillospiraceae;g__;s__	OEZ014112
mk_JH-S_mwp_bin.12	JH	78.73	1.42	Medium	d__Bacteria;p__Firmicutes_A;c__Clostridia;o__Peptostreptococcales;f__;g__;s__	OEZ014112
mk_4_coSL_mwp_bin.17	SL	94.5	4.7	High	d__Bacteria;p__Firmicutes_A;c__Clostridia;o__Peptostreptococcales;f__Acidaminobacteraceae;g__;s__	OEZ014112
mk_WSN_mwp_bin.16	XJ	95.74	2.96	High	d__Bacteria;p__Firmicutes_A;c__Clostridia;o__Peptostreptococcales;f__Acidaminobacteraceae;g__Acidaminobacter;s__	OEZ014112
mk_ZW-S1_mwp_bin.90	JS	94.8	0.59	High	d__Bacteria;p__Firmicutes_A;c__Clostridia;o__Peptostreptococcales;f__Acidaminobacteraceae;g__Fusibacter_C;s__	OEZ014112
mk_CY-2_mwp_bin.49	XJ	70.97	2.48	Medium	d__Bacteria;p__Firmicutes_A;c__Clostridia;o__Peptostreptococcales;f__Acidaminobacteraceae;g__Fusibacter_C;s__	OEZ014112
6_mwp_bin.89	SL	91.96	0.71	High	d__Bacteria;p__Firmicutes_A;c__Clostridia;o__Peptostreptococcales;f__Anaerovoracaceae;g__MT110;s__	OEZ014112
mk_TB2-1_mwp_bin.36.orig	HB	95.88	0	High	d__Bacteria;p__Firmicutes_A;c__Clostridia;o__Peptostreptococcales;f__Anaerovoracaceae;g__UBA7709;s__	OEZ014112
mk_CY-2_mwp_bin.41	XJ	79.78	2.56	Medium	d__Bacteria;p__Firmicutes_A;c__Clostridia;o__Tissierellales;f__Dethiosulfatibacteraceae;g__38-11;s__38-11 sp001509345	OEZ014112
mk_SL-HX_mwp_bin.38	SL	81.24	7.12	Medium	d__Bacteria;p__Firmicutes_A;c__Clostridia;o__Tissierellales;f__Dethiosulfatibacteraceae;g__UBA8670;s__	OEZ014112
mk_SL-HX_mwp_bin.39	SL	81.96	1.33	Medium	d__Bacteria;p__Firmicutes_A;c__Clostridia;o__Tissierellales;f__Dethiosulfatibacteraceae;g__UBA8670;s__UBA8670 sp003539375	OEZ014112
mk_TB2-1_mwp_bin.114.strict	HB	90.21	0	High	d__Bacteria;p__Firmicutes_A;c__Clostridia;o__Tissierellales;f__Sedimentibacteraceae;g__Sedimentibacter;s__	OEZ014112
mk_CY-2_mwp_bin.63	XJ	85.01	1.84	Medium	d__Bacteria;p__Firmicutes_A;c__Clostridia;o__Tissierellales;f__Tissierellaceae;g__Gudongella;s__Gudongella oleilytica	OEZ014112
mk_GO-3_mwp_bin.23	SL	98.95	0.07	High	d__Bacteria;p__Firmicutes_A;c__Clostridia;o__Tissierellales;f__Tissierellaceae;g__Soehngenia_A;s__Soehngenia_A sp014360205	OEZ014112
mk_DQ-W2_mwp_bin.88	DQ	98.21	0.7	High	d__Bacteria;p__Firmicutes_A;c__Thermoanaerobacteria;o__Thermoanaerobacterales;f__Thermoanaerobacteraceae;g__Caldanaerobacter;s__Caldanaerobacter subterraneus	OEZ014112
mk_TB2-1_mwp_bin.2.strict	HB	98.47	4.06	High	d__Bacteria;p__Firmicutes_B;c__Desulfitobacteriia;o__Desulfitobacteriales;f__Desulfitobacteriaceae;g__Desulfitobacterium;s__Desulfitobacterium hafniense	OEZ014112
mk_TB2-1_mwp_bin.77.strict	HB	97.68	1.15	High	d__Bacteria;p__Firmicutes_B;c__Desulfitobacteriia;o__Desulfitobacteriales;f__Desulfitobacteriaceae;g__PLLO;s__	OEZ014112
mk_SL-HX_mwp_bin.148	SL	95.15	1.04	High	d__Bacteria;p__Firmicutes_B;c__Desulfitobacteriia;o__Desulfitobacteriales;f__Syntrophobotulaceae;g__;s__	OEZ014112
mk_JH-S_mwp_bin.29	JH	99.84	2.6	High	d__Bacteria;p__Firmicutes_B;c__Desulfotomaculia;o__Ammonifexales;f__JACDOK01;g__JACDOK01;s__	OEZ014112
mk_TB2-1_mwp_bin.70.strict	HB	83.68	0.96	Medium	d__Bacteria;p__Firmicutes_B;c__Desulfotomaculia;o__Desulfotomaculales;f__Desulfallaceae;g__Desulfotruncus;s__	OEZ014112
mk_JH-S_mwp_bin.38	JH	77.76	2.98	Medium	d__Bacteria;p__Firmicutes_B;c__Desulfotomaculia;o__Desulfotomaculales;f__Desulfohalotomaculaceae;g__Desulfohalotomaculum;s__	OEZ014112
6_mwp_bin.74	SL	95.09	1.27	High	d__Bacteria;p__Firmicutes_B;c__Desulfotomaculia;o__Desulfotomaculales;f__Nap2-2B;g__;s__	OEZ014112
mk_XYL_mwp_bin.128	SL	91.6	1.48	High	d__Bacteria;p__Firmicutes_B;c__Desulfotomaculia;o__Desulfotomaculales;f__Pelotomaculaceae;g__UBA3102;s__	OEZ014112
mk_JH-S_mwp_bin.6	JH	72.35	0.66	Medium	d__Bacteria;p__Firmicutes_B;c__Desulfotomaculia;o__Desulfotomaculales;f__VENG01;g__;s__	OEZ014112
mk_JH-S_mwp_bin.19	JH	92.36	3.31	High	d__Bacteria;p__Firmicutes_B;c__Moorellia;o__DTU086;f__DTU086;g__;s__	OEZ014112
mk_XYL_mwp_bin.46	SL	89.32	0.31	Medium	d__Bacteria;p__Firmicutes_B;c__Moorellia;o__Moorellales;f__SLTJ01;g__;s__	OEZ014112
G0-4_mwp_bin.15	SL	84.9	0.77	Medium	d__Bacteria;p__Firmicutes_B;c__Moorellia;o__PH28-bin88;f__;g__;s__	OEZ014112
mk_ZW-S1_mwp_bin.121	JS	94.88	4.83	High	d__Bacteria;p__Firmicutes_B;c__Peptococcia;o__DRI-13;f__DRI-13;g__;s__	OEZ014112
B1-2_mwp_bin.36	CQ	85.92	5.81	Medium	d__Bacteria;p__Firmicutes_B;c__Peptococcia;o__DRI-13;f__DRI-13;g__SM3-B62;s__SM3-B62 sp018432615	OEZ014112
mk_ZW-S1_mwp_bin.104	JS	71.06	3.74	Medium	d__Bacteria;p__Firmicutes_B;c__Syntrophomonadia;o__Syntrophomonadales;f__Syntrophomonadaceae;g__JACIYB01;s__JACIYB01 sp014360155	OEZ014112
mk_XJ-S_mwp_bin.74	XJ	90.43	2.43	High	d__Bacteria;p__Firmicutes_B;c__Z-2901;o__Carboxydothermales;f__;g__;s__	OEZ014112
mk_DQ-S_mwp_bin.83	DQ	81.36	1.85	Medium	d__Bacteria;p__Firmicutes_D;c__Dethiobacteria;o__Dethiobacterales;f__Dethiobacteraceae;g__;s__	OEZ014112
mk_JZ-2_mwp_bin.172	TC	96.61	2.33	High	d__Bacteria;p__Firmicutes_D;c__Dethiobacteria;o__Dethiobacterales;f__Dethiobacteraceae;g__JAGXRN01;s__	OEZ014112
mk_DQ-S_mwp_bin.63	DQ	81.71	0.92	Medium	d__Bacteria;p__Firmicutes_D;c__Dethiobacteria;o__DTU022;f__DTU022;g__JAABTH01;s__	OEZ014112
XYL_mwp_bin.85	SL	87.92	2.13	Medium	d__Bacteria;p__Firmicutes_D;c__Dethiobacteria;o__DTU022;f__DTU022;g__M55B129;s__	OEZ014112
mk_DQ-S_mwp_bin.73	DQ	88.7	2.97	Medium	d__Bacteria;p__Firmicutes_D;c__Dethiobacteria;o__SKNC01;f__SKNC01;g__;s__	OEZ014112
mk_DQ-S_mwp_bin.35	DQ	89.22	2.45	Medium	d__Bacteria;p__Firmicutes_E;c__DTU015;o__;f__;g__;s__	OEZ014112
G0-4_mwp_bin.56	SL	73.59	0.1	Medium	d__Bacteria;p__Firmicutes_E;c__DTU015;o__D8A-2;f__D2;g__UBA3907;s__	OEZ014112
mk_JH-S_mwp_bin.42	JH	87.26	2.6	Medium	d__Bacteria;p__Firmicutes_E;c__SLMV01;o__SLMV01;f__PUMD01;g__;s__	OEZ014112
mk_JH-S_mwp_bin.22	JH	97.81	3.36	High	d__Bacteria;p__Firmicutes_F;c__Halanaerobiia;o__Halanaerobiales;f__;g__;s__	OEZ014112
mk_JH-S_mwp_bin.7	JH	74.14	0	Medium	d__Bacteria;p__Firmicutes_F;c__Halanaerobiia;o__Halanaerobiales;f__;g__;s__	OEZ014112
mk_JH-S_mwp_bin.8	JH	85.4	2.83	Medium	d__Bacteria;p__Firmicutes_F;c__Halanaerobiia;o__Halanaerobiales;f__Halanaerobiaceae;g__Halanaerobium;s__	OEZ014112
mk_JH-S_mwp_bin.26	JH	93.04	1.95	High	d__Bacteria;p__Firmicutes_F;c__Halanaerobiia;o__Halanaerobiales;f__Halanaerobiaceae;g__Halanaerobium;s__Halanaerobium congolense	OEZ014112
mk_JH-S_mwp_bin.1	JH	77.73	2.17	Medium	d__Bacteria;p__Firmicutes_F;c__Halanaerobiia;o__Halanaerobiales;f__Halanaerobiaceae;g__Halanaerobium;s__Halanaerobium saccharolyticum_B	OEZ014112
mk_JH-S_mwp_bin.27	JH	91.23	4.85	High	d__Bacteria;p__Firmicutes_F;c__Halanaerobiia;o__Halanaerobiales;f__Halanaerobiaceae;g__QPJE01;s__	OEZ014112
mk_JH-S_mwp_bin.13	JH	71.99	2.46	Medium	d__Bacteria;p__Firmicutes_F;c__Halanaerobiia;o__Halanaerobiales;f__M55B127;g__;s__	OEZ014112
mk_JH-S_mwp_bin.10	JH	74.17	3.02	Medium	d__Bacteria;p__Firmicutes_F;c__Halanaerobiia;o__Halobacteroidales;f__Acetohalobiaceae;g__Acetohalobium;s__	OEZ014112
mk_TB2-1_mwp_bin.57.strict	HB	91.83	0.07	High	d__Bacteria;p__Firmicutes_G;c__UBA5301;o__Bu52;f__;g__;s__	OEZ014112
mk_DQ-S_mwp_bin.53	DQ	79.47	1.75	Medium	d__Bacteria;p__Firmicutes_H;c__UBA994;o__UBA994;f__UBA994;g__;s__	OEZ014112
mk_JZ-2_mwp_bin.3	TC	98.9	2.2	High	d__Bacteria;p__Gemmatimonadota;c__Gemmatimonadetes;o__Gemmatimonadales;f__GWC2-71-9;g__JABFSM01;s__	OEZ014112
mk_XJ-S_mwp_bin.127	XJ	84.22	4.6	Medium	d__Bacteria;p__Gemmatimonadota;c__Gemmatimonadetes;o__Gemmatimonadales;f__GWC2-71-9;g__Palsa-1233;s__	OEZ014112
mk_JZ-2_mwp_bin.156	TC	96.7	5.49	Medium	d__Bacteria;p__Gemmatimonadota;c__Gemmatimonadetes;o__Longimicrobiales;f__RSA9;g__SH-MAG3;s__	OEZ014112
mk_SY-01_mwp_bin.9	LH	89.74	2.2	Medium	d__Bacteria;p__Gemmatimonadota;c__Gemmatimonadetes;o__Longimicrobiales;f__UBA6960;g__SZUA-318;s__	OEZ014112
mk_JZ-2_mwp_bin.224	TC	98.9	5.49	Medium	d__Bacteria;p__Gemmatimonadota;c__Gemmatimonadetes;o__Longimicrobiales;f__UBA6960;g__UBA2982;s__	OEZ014112
mk_DQ-W2_mwp_bin.80	DQ	95.5	1.23	High	d__Bacteria;p__Gemmatimonadota;c__Glassbacteria;o__GWA2-58-10;f__;g__;s__	OEZ014112
mk_GO-3_mwp_bin.71	SL	99.94	1.1	High	d__Bacteria;p__Hydrogenedentota;c__Hydrogenedentia;o__Hydrogenedentiales;f__CAITNO01;g__SLFT01;s__	OEZ014112
mk_ZW-S1_mwp_bin.85	JS	83.3	2.81	Medium	d__Bacteria;p__Hydrogenedentota;c__Hydrogenedentia;o__Hydrogenedentiales;f__CAIZGN01;g__;s__	OEZ014112
6_mwp_bin.67	SL	95.87	0.56	High	d__Bacteria;p__Hydrogenedentota;c__Hydrogenedentia;o__Hydrogenedentiales;f__Hydrogenedentaceae;g__Hydrogenedens;s__	OEZ014112
mk_JZ-2_mwp_bin.24	TC	98.9	4.95	High	d__Bacteria;p__Hydrogenedentota;c__Hydrogenedentia;o__Hydrogenedentiales;f__JACPGD01;g__;s__	OEZ014112
mk_JZ-2_mwp_bin.227	TC	100	2.2	High	d__Bacteria;p__Hydrogenedentota;c__Hydrogenedentia;o__Hydrogenedentiales;f__SLHB01;g__;s__	OEZ014112
mk_JZ-2_mwp_bin.120	TC	85.23	0	Medium	d__Bacteria;p__Hydrogenedentota;c__Hydrogenedentia;o__Hydrogenedentiales;f__SLHB01;g__JABWCD01;s__	OEZ014112
G0-2_mwp_bin.96	SL	74.32	2.79	Medium	d__Bacteria;p__Hydrogenedentota;c__Hydrogenedentia;o__Hydrogenedentiales;f__SLHB01;g__UBA6118;s__	OEZ014112
GD_mwp_bin.39	SL	97.8	2.75	High	d__Bacteria;p__Krumholzibacteriota;c__Krumholzibacteria;o__LZORAL124-64-63;f__LZORAL124-64-63;g__;s__	OEZ014112
mk_XJ-S_mwp_bin.203	XJ	98.9	3.3	High	d__Bacteria;p__Krumholzibacteriota;c__Krumholzibacteria;o__LZORAL124-64-63;f__LZORAL124-64-63;g__CAINDZ01;s__	OEZ014112
mk_4_coSL_mwp_bin.293	SL	96.6	6.59	Medium	d__Bacteria;p__KSB1;c__UBA2214;o__AABM5-25-91;f__AABM5-25-91;g__;s__	OEZ014112
G0-2_mwp_bin.12	SL	97.8	0	High	d__Bacteria;p__Marinisomatota;c__AB16;o__AB16;f__46-47;g__;s__	OEZ014112
XYL_mwp_bin.26	SL	92.86	1.1	High	d__Bacteria;p__Marinisomatota;c__AB16;o__AB16;f__46-47;g__46-47;s__	OEZ014112
6_mwp_bin.64	SL	92.31	0	High	d__Bacteria;p__Marinisomatota;c__AB16;o__AB16;f__46-47;g__M50B103;s__	OEZ014112
mk_JH-S_mwp_bin.30	JH	87.31	1.1	Medium	d__Bacteria;p__Marinisomatota;c__UBA2242;o__UBA2242;f__JAFGTP01;g__;s__	OEZ014112
mk_XYL_mwp_bin.50	SL	93.89	2.3	High	d__Bacteria;p__Marinisomatota;c__UBA2242;o__UBA2242;f__UBA2242;g__B118-G9;s__	OEZ014112
mk_ZW-S1_mwp_bin.61	JS	94.01	0.66	High	d__Bacteria;p__Mcinerneyibacteriota;c__Mcinerneyibacteria;o__Mcinerneyibacteriales;f__DSCS01;g__DSCS01;s__DSCS01 sp016937175	OEZ014112
mk_JZ-2_mwp_bin.229	TC	85.23	2.81	Medium	d__Bacteria;p__Methylomirabilota;c__Methylomirabilia;o__Rokubacteriales;f__CSP1-6;g__DSHD01;s__	OEZ014112
mk_JZ-2_mwp_bin.132	TC	88.46	3.53	Medium	d__Bacteria;p__Methylomirabilota;c__Methylomirabilia;o__Rokubacteriales;f__JACPHL01;g__;s__	OEZ014112
mk_JZ-2_mwp_bin.30	TC	97.17	8.07	Medium	d__Bacteria;p__Moduliflexota;c__Moduliflexia;o__Moduliflexales;f__DSSU01;g__DSSU01;s__	OEZ014112
mk_CY-2_mwp_bin.91	XJ	94.17	3.23	High	d__Bacteria;p__Myxococcota;c__Bradymonadia;o__Bradymonadales;f__Bradymonadaceae;g__;s__	OEZ014112
mk_JZ-2_mwp_bin.196	TC	95.94	1.97	High	d__Bacteria;p__Myxococcota;c__Polyangia;o__Haliangiales;f__Haliangiaceae;g__JABFXX01;s__	OEZ014112
mk_JZ-2_mwp_bin.241	TC	96.45	2.93	High	d__Bacteria;p__Myxococcota;c__Polyangia;o__Haliangiales;f__Haliangiaceae;g__JABFXX01;s__	OEZ014112
XYL_mwp_bin.15	SL	88.26	2.6	Medium	d__Bacteria;p__Myxococcota;c__Polyangia;o__HGW-17;f__SLPX01;g__;s__	OEZ014112
mk_JZ-2_mwp_bin.97	TC	95.81	4.03	High	d__Bacteria;p__Myxococcota;c__Polyangia;o__Palsa-1104_A;f__Fen-1088;g__;s__	OEZ014112
mk_JZ-2_mwp_bin.181	TC	90.43	2.1	High	d__Bacteria;p__Myxococcota;c__Polyangia;o__Polyangiales;f__Polyangiaceae;g__;s__	OEZ014112
mk_JZ-2_mwp_bin.151	TC	83.94	0.32	Medium	d__Bacteria;p__Myxococcota;c__Polyangia;o__Polyangiales;f__Polyangiaceae;g__;s__	OEZ014112
mk_JZ-2_mwp_bin.17	TC	93.55	3.39	High	d__Bacteria;p__Myxococcota;c__Polyangia;o__Polyangiales;f__Polyangiaceae;g__CAITIQ01;s__	OEZ014112
mk_JZ-2_mwp_bin.47	TC	94.84	2.1	High	d__Bacteria;p__Myxococcota;c__Polyangia;o__Polyangiales;f__SG8-38;g__;s__	OEZ014112
mk_DQ-W2_mwp_bin.55	DQ	88.51	3.87	Medium	d__Bacteria;p__Myxococcota;c__Polyangia;o__Polyangiales;f__SG8-38;g__;s__	OEZ014112
mk_JZ-2_mwp_bin.195	TC	92.9	5.48	Medium	d__Bacteria;p__Myxococcota;c__UBA727;o__UBA727;f__VGSZ01;g__JACOUT01;s__	OEZ014112
mk_JZ-2_mwp_bin.59	TC	74.32	0.88	Medium	d__Bacteria;p__Myxococcota;c__XYA12-FULL-58-9;o__XYA12-FULL-58-9;f__;g__;s__	OEZ014112
mk_JZ-2_mwp_bin.26	TC	89.35	2.9	Medium	d__Bacteria;p__Myxococcota_A;c__UBA796;o__UBA796;f__UBA2385;g__UBA2385;s__	OEZ014112
mk_JZ-2_mwp_bin.180	TC	90.27	2.8	High	d__Bacteria;p__Nitrospirota;c__Nitrospiria;o__Nitrospirales;f__Nitrospiraceae;g__;s__	OEZ014112
mk_JZ-2_mwp_bin.188	TC	96.82	5.68	Medium	d__Bacteria;p__Nitrospirota;c__Nitrospiria;o__Nitrospirales;f__Nitrospiraceae;g__Nitrospira_E;s__	OEZ014112
mk_JZ-2_mwp_bin.121	TC	78.4	2.27	Medium	d__Bacteria;p__Nitrospirota;c__Nitrospiria;o__Nitrospirales;f__Nitrospiraceae;g__Nitrospira_F;s__	OEZ014112
mk_JZ-2_mwp_bin.226	TC	83.28	3.64	Medium	d__Bacteria;p__Nitrospirota;c__Nitrospiria;o__Nitrospirales;f__Nitrospiraceae;g__Nitrospira_F;s__	OEZ014112
mk_JZ-2_mwp_bin.65	TC	94.55	0.1	High	d__Bacteria;p__Nitrospirota;c__Thermodesulfovibrionia;o__Thermodesulfovibrionales;f__Dissulfurispiraceae;g__;s__	OEZ014112
mk_JZ-2_mwp_bin.236	TC	92.88	0.91	High	d__Bacteria;p__Nitrospirota;c__Thermodesulfovibrionia;o__Thermodesulfovibrionales;f__Dissulfurispiraceae;g__Dissulfurispira;s__	OEZ014112
mk_JZ-2_mwp_bin.133	TC	98.18	1.82	High	d__Bacteria;p__Nitrospirota;c__Thermodesulfovibrionia;o__Thermodesulfovibrionales;f__SM23-35;g__Kmv42;s__	OEZ014112
mk_DQ-W2_mwp_bin.44	DQ	100	0	High	d__Bacteria;p__OLB16;c__OLB16;o__SURF-12;f__SURF-12;g__JAFGTC01;s__	OEZ014112
mk_4_coSL_mwp_bin.220	SL	84.09	2.98	Medium	d__Bacteria;p__OLB16;c__OLB16;o__SURF-12;f__SURF-12;g__JAFGTC01;s__	OEZ014112
L48_mwp_bin.32	SL	88.65	2.35	Medium	d__Bacteria;p__Omnitrophota;c__Koll11;o__;f__;g__;s__	OEZ014112
mk_ZW-S1_mwp_bin.93	JS	74.55	0	Medium	d__Bacteria;p__Omnitrophota;c__Koll11;o__4484-171;f__4484-171;g__;s__	OEZ014112
GD_mwp_bin.24	SL	88.53	1.08	Medium	d__Bacteria;p__Omnitrophota;c__Koll11;o__4484-171;f__4484-171;g__;s__	OEZ014112
mk_CY-2_mwp_bin.119	XJ	92.95	1.14	High	d__Bacteria;p__Omnitrophota;c__Koll11;o__B26-G9;f__B26-G9;g__;s__	OEZ014112
L48_mwp_bin.12	SL	90.7	3.29	High	d__Bacteria;p__Omnitrophota;c__Koll11;o__B26-G9;f__B26-G9;g__;s__	OEZ014112
L48_mwp_bin.24	SL	78.72	3.23	Medium	d__Bacteria;p__Omnitrophota;c__Koll11;o__GIF10;f__UBA6249;g__UBA6233;s__	OEZ014112
GD_mwp_bin.30	SL	78.43	1.08	Medium	d__Bacteria;p__Omnitrophota;c__Koll11;o__GIF10;f__UBA6249;g__UBA6249;s__	OEZ014112
mk_CY-2_mwp_bin.23	XJ	80.11	1.08	Medium	d__Bacteria;p__Omnitrophota;c__Koll11;o__GIF10;f__UBA6249;g__UBA6249;s__UBA6249 sp002441245	OEZ014112
mk_ZW-S1_mwp_bin.51	JS	84.31	0	Medium	d__Bacteria;p__Omnitrophota;c__Koll11;o__S143-82;f__S143-82;g__;s__	OEZ014112
mk_4_coSL_mwp_bin.250	SL	96.24	2.88	High	d__Bacteria;p__Omnitrophota;c__Koll11;o__SKK-01;f__SKK-01;g__;s__	OEZ014112
mk_SLO_mwp_bin.45	SL	84.95	1.08	Medium	d__Bacteria;p__Omnitrophota;c__Omnitrophia;o__JAHJGZ01;f__JAHJGZ01;g__;s__	OEZ014112
mk_DQ-W2_mwp_bin.134	DQ	70.3	0.99	Medium	d__Bacteria;p__Patescibacteria;c__ABY1;o__BM507;f__UBA12465;g__;s__	OEZ014112
mk_CY-2_mwp_bin.6	XJ	76.4	1.33	Medium	d__Bacteria;p__Patescibacteria;c__ABY1;o__BM507;f__UBA12465;g__;s__	OEZ014112
mk_4_coSL_mwp_bin.263	SL	80.34	2.25	Medium	d__Bacteria;p__Patescibacteria;c__ABY1;o__BM507;f__UBA12465;g__;s__	OEZ014112
mk_CY-2_mwp_bin.3	XJ	81.82	1.69	Medium	d__Bacteria;p__Patescibacteria;c__ABY1;o__BM507;f__UBA12465;g__;s__	OEZ014112
mk_JZ-2_mwp_bin.248	TC	71.78	0.99	Medium	d__Bacteria;p__Patescibacteria;c__ABY1;o__SG8-24;f__;g__;s__	OEZ014112
mk_JZ-2_mwp_bin.12	TC	72.77	0	Medium	d__Bacteria;p__Patescibacteria;c__ABY1;o__SG8-24;f__;g__;s__	OEZ014112
mk_SL-HX_mwp_bin.81	SL	75.84	2.25	Medium	d__Bacteria;p__Patescibacteria;c__ABY1;o__UBA2591;f__UBA6264;g__;s__	OEZ014112
mk_SL-HX_mwp_bin.125	SL	80.9	0	Medium	d__Bacteria;p__Patescibacteria;c__CPR2;o__UBA1875;f__UBA1875;g__;s__	OEZ014112
mk_4_coSL_mwp_bin.144	SL	79.09	9.59	Medium	d__Bacteria;p__Patescibacteria;c__CPR2;o__UBA1875;f__UBA1875;g__UBA1875;s__	OEZ014112
mk_XJ-S_mwp_bin.111	XJ	72.57	0.99	Medium	d__Bacteria;p__Patescibacteria;c__CPR3;o__;f__;g__;s__	OEZ014112
mk_XJ-S_mwp_bin.66	XJ	72.26	0	Medium	d__Bacteria;p__Patescibacteria;c__Dojkabacteria;o__B142;f__;g__;s__	OEZ014112
mk_SY-01_mwp_bin.67	LH	78.06	0.16	Medium	d__Bacteria;p__Patescibacteria;c__Dojkabacteria;o__SC72;f__SC72;g__UBA5209;s__	OEZ014112
mk_XJ-S_mwp_bin.88	XJ	72.96	0	Medium	d__Bacteria;p__Patescibacteria;c__Dojkabacteria;o__SC72;f__SC72;g__UBA5209;s__UBA5209 sp002412645	OEZ014112
mk_SL-HX_mwp_bin.36	SL	77.27	2.59	Medium	d__Bacteria;p__Patescibacteria;c__Dojkabacteria;o__SC72;f__SC72;g__WOZL01;s__	OEZ014112
mk_TB2-1_mwp_bin.13.permissive	HB	78.29	0	Medium	d__Bacteria;p__Patescibacteria;c__Dojkabacteria;o__SC72;f__T1SED10-24;g__;s__	OEZ014112
GD_mwp_bin.80	SL	72.1	0	Medium	d__Bacteria;p__Patescibacteria;c__JAEDAM01;o__Absconditabacterales;f__X112;g__;s__	OEZ014112
mk_CY-2_mwp_bin.37	XJ	76.41	0	Medium	d__Bacteria;p__Patescibacteria;c__JAEDAM01;o__Absconditabacterales;f__X112;g__UBA5124;s__	OEZ014112
mk_CY-2_mwp_bin.123	XJ	70.4	1.12	Medium	d__Bacteria;p__Patescibacteria;c__JAEDAM01;o__BD1-5;f__UBA2023;g__;s__	OEZ014112
mk_XYL_mwp_bin.1	SL	73.04	0	Medium	d__Bacteria;p__Patescibacteria;c__Microgenomatia;o__0-14-0-10-38-17;f__;g__;s__	OEZ014112
B1-2_mwp_bin.64	CQ	73.04	0	Medium	d__Bacteria;p__Patescibacteria;c__Microgenomatia;o__0-14-0-10-38-17;f__0-14-0-10-38-17;g__JAGPNC01;s__	OEZ014112
mk_JZ-2_mwp_bin.203	TC	72.22	0	Medium	d__Bacteria;p__Patescibacteria;c__Microgenomatia;o__Curtissbacterales;f__GWA2-41-24;g__JACPYZ01;s__	OEZ014112
mk_XJ-S_mwp_bin.92	XJ	71.39	1.72	Medium	d__Bacteria;p__Patescibacteria;c__Microgenomatia;o__Levybacterales;f__GWA1-39-11;g__;s__	OEZ014112
mk_XJ-S_mwp_bin.63	XJ	74.84	1.72	Medium	d__Bacteria;p__Patescibacteria;c__Microgenomatia;o__Levybacterales;f__GWA1-39-11;g__;s__	OEZ014112
mk_XJ-S_mwp_bin.2	XJ	75.71	1.72	Medium	d__Bacteria;p__Patescibacteria;c__Microgenomatia;o__Levybacterales;f__GWA1-39-11;g__;s__	OEZ014112
mk_XYL_mwp_bin.49	SL	72.1	0.31	Medium	d__Bacteria;p__Patescibacteria;c__Microgenomatia;o__UBA12405;f__BS750m-G30;g__;s__	OEZ014112
mk_SL-HX_mwp_bin.35	SL	72.26	0	Medium	d__Bacteria;p__Patescibacteria;c__Microgenomatia;o__UBA12405;f__BS750m-G30;g__;s__	OEZ014112
mk_TB2-1_mwp_bin.24.orig	HB	75.71	0	Medium	d__Bacteria;p__Patescibacteria;c__Microgenomatia;o__UBA12405;f__UBA12405;g__UBA12158;s__UBA12158 sp017992115	OEZ014112
mk_SY-01_mwp_bin.26	LH	73.12	5.33	Medium	d__Bacteria;p__Patescibacteria;c__Microgenomatia;o__UBA12405;f__UBA12405;g__UBA5615;s__	OEZ014112
mk_XJ-S_mwp_bin.107	XJ	71.18	1.12	Medium	d__Bacteria;p__Patescibacteria;c__Microgenomatia;o__UBA1400;f__UBA1396;g__UBA1396;s__	OEZ014112
mk_JZ-2_mwp_bin.154	TC	75.71	0	Medium	d__Bacteria;p__Patescibacteria;c__Microgenomatia;o__UBA1406;f__GWC2-37-13;g__;s__	OEZ014112
mk_XJ-S_mwp_bin.121	XJ	72.3	0	Medium	d__Bacteria;p__Patescibacteria;c__Microgenomatia;o__UBA1406;f__GWC2-37-13;g__GWC2-37-13;s__	OEZ014112
mk_JZ-2_mwp_bin.186	TC	73.98	0	Medium	d__Bacteria;p__Patescibacteria;c__Microgenomatia;o__UBA1406;f__GWC2-37-13;g__UBA1450;s__	OEZ014112
mk_4_coSL_mwp_bin.223	SL	74.82	0	Medium	d__Bacteria;p__Patescibacteria;c__Paceibacteria;o__;f__;g__;s__	OEZ014112
mk_XYL_mwp_bin.13	SL	75.18	1.12	Medium	d__Bacteria;p__Patescibacteria;c__Paceibacteria;o__GWA2-38-13b;f__;g__;s__	OEZ014112
GD_mwp_bin.106	SL	78.65	1.23	Medium	d__Bacteria;p__Patescibacteria;c__Paceibacteria;o__Moranbacterales;f__;g__;s__	OEZ014112
mk_CY-2_mwp_bin.148	XJ	78.65	2.25	Medium	d__Bacteria;p__Patescibacteria;c__Paceibacteria;o__Moranbacterales;f__UBA9337;g__UBA9337;s__	OEZ014112
mk_CY-2_mwp_bin.156	XJ	81.65	0	Medium	d__Bacteria;p__Patescibacteria;c__Paceibacteria;o__Moranbacterales;f__UBA9337;g__UBA9337;s__	OEZ014112
mk_XYL_mwp_bin.87	SL	75.29	0	Medium	d__Bacteria;p__Patescibacteria;c__Paceibacteria;o__Paceibacterales;f__;g__;s__	OEZ014112
mk_JZ-2_mwp_bin.117	TC	73.41	0	Medium	d__Bacteria;p__Patescibacteria;c__Paceibacteria;o__Paceibacterales;f__GCA-002788555;g__;s__	OEZ014112
mk_JZ-2_mwp_bin.83	TC	83.75	0	Medium	d__Bacteria;p__Patescibacteria;c__Paceibacteria;o__Ryanbacterales;f__GWA2-47-10b;g__SICQ01;s__	OEZ014112
mk_XYL_mwp_bin.160	SL	72.54	0	Medium	d__Bacteria;p__Patescibacteria;c__Paceibacteria;o__UBA6257;f__UBA6257;g__;s__	OEZ014112
mk_SL-HX_mwp_bin.78	SL	72.54	4.47	Medium	d__Bacteria;p__Patescibacteria;c__Paceibacteria;o__UBA6257;f__UBA6257;g__;s__	OEZ014112
mk_JZ-2_mwp_bin.99	TC	77.87	1.72	Medium	d__Bacteria;p__Patescibacteria;c__Paceibacteria;o__UBA9983;f__2-01-FULL-45-33;g__2-01-FULL-45-33;s__	OEZ014112
mk_JZ-2_mwp_bin.184	TC	73.56	0	Medium	d__Bacteria;p__Patescibacteria;c__Paceibacteria;o__UBA9983_A;f__2-01-FULL-51-21;g__;s__	OEZ014112
mk_SY-01_mwp_bin.117	LH	73.09	1.72	Medium	d__Bacteria;p__Patescibacteria;c__Paceibacteria;o__UBA9983_A;f__UBA2103;g__C7867-001;s__	OEZ014112
mk_TB2-1_mwp_bin.71.permissive	HB	80.15	0	Medium	d__Bacteria;p__Patescibacteria;c__Paceibacteria;o__UBA9983_A;f__UBA5272;g__UBA5272;s__	OEZ014112
mk_JZ-2_mwp_bin.217	TC	74.43	0.16	Medium	d__Bacteria;p__Patescibacteria;c__Paceibacteria;o__UBA9983_A;f__XYD1-FULL-46-19;g__;s__	OEZ014112
mk_XJ-S_mwp_bin.48	XJ	82.89	0	Medium	d__Bacteria;p__Patescibacteria;c__Paceibacteria;o__UBA9983_A;f__Zambryskibacteraceae_A;g__WO2-35-19;s__	OEZ014112
mk_Yang2_mwp_bin.37	SL	79.09	0.51	Medium	d__Bacteria;p__Patescibacteria;c__Saccharimonadia;o__Saccharimonadales;f__UBA1547;g__UBA6175;s__	OEZ014112
mk_CY-2_mwp_bin.84	XJ	70.79	0	Medium	d__Bacteria;p__Patescibacteria;c__UBA1384;o__;f__;g__;s__	OEZ014112
mk_SL-HX_mwp_bin.141	SL	79.04	0	Medium	d__Bacteria;p__Patescibacteria;c__UBA1384;o__;f__;g__;s__	OEZ014112
mk_XYL_mwp_bin.108	SL	70.69	0	Medium	d__Bacteria;p__Patescibacteria;c__WWE3;o__UBA101185;f__UBA10185;g__WJKK01;s__	OEZ014112
mk_4_coSL_mwp_bin.188	SL	70.69	0.34	Medium	d__Bacteria;p__Patescibacteria;c__WWE3;o__UBA101185;f__UBA10185;g__WJKK01;s__	OEZ014112
mk_SL-HX_mwp_bin.119	SL	72.41	0	Medium	d__Bacteria;p__Patescibacteria;c__WWE3;o__UBA101185;f__UBA10185;g__WJKK01;s__	OEZ014112
mk_XYL_mwp_bin.156	SL	73.42	2.27	Medium	d__Bacteria;p__Planctomycetota;c__Brocadiae;o__SM23-32;f__SM23-32;g__;s__	OEZ014112
mk_JZ-2_mwp_bin.167	TC	97.73	0	High	d__Bacteria;p__Planctomycetota;c__Phycisphaerae;o__Phycisphaerales;f__Phycisphaeraceae;g__JAAUTM01;s__	OEZ014112
mk_JZ-2_mwp_bin.178	TC	81.87	0.21	Medium	d__Bacteria;p__Planctomycetota;c__Phycisphaerae;o__Phycisphaerales;f__SM1A02;g__CAADGA01;s__CAADGA01 sp900696425	OEZ014112
mk_XJ-S_mwp_bin.161	XJ	97.73	0	High	d__Bacteria;p__Planctomycetota;c__Phycisphaerae;o__Phycisphaerales;f__UBA1924;g__;s__	OEZ014112
mk_DQ-W2_mwp_bin.48	DQ	95.45	0	High	d__Bacteria;p__Planctomycetota;c__Phycisphaerae;o__Phycisphaerales;f__UBA1924;g__;s__	OEZ014112
mk_JZ-2_mwp_bin.69	TC	95.45	0	High	d__Bacteria;p__Planctomycetota;c__Phycisphaerae;o__Phycisphaerales;f__UBA1924;g__;s__	OEZ014112
mk_XJ-S_mwp_bin.115	XJ	95.45	1.14	High	d__Bacteria;p__Planctomycetota;c__Phycisphaerae;o__Phycisphaerales;f__UBA1924;g__;s__	OEZ014112
mk_XJ-S_mwp_bin.39	XJ	97.73	0.57	High	d__Bacteria;p__Planctomycetota;c__Phycisphaerae;o__Phycisphaerales;f__UBA1924;g__BJHL01;s__	OEZ014112
mk_DQ-W2_mwp_bin.122	DQ	96.59	1.14	High	d__Bacteria;p__Planctomycetota;c__Phycisphaerae;o__Phycisphaerales;f__UBA1924;g__JABWBB01;s__	OEZ014112
mk_JZ-2_mwp_bin.98	TC	81.82	0	Medium	d__Bacteria;p__Planctomycetota;c__Phycisphaerae;o__Phycisphaerales;f__UBA1924;g__JAEUIZ01;s__	OEZ014112
mk_DQ-W2_mwp_bin.129	DQ	98.86	0	High	d__Bacteria;p__Planctomycetota;c__Phycisphaerae;o__Phycisphaerales;f__UBA1924;g__JAFLCM01;s__	OEZ014112
mk_DQ-W2_mwp_bin.61	DQ	97.73	0	High	d__Bacteria;p__Planctomycetota;c__Phycisphaerae;o__Phycisphaerales;f__UBA1924;g__UBA4658;s__	OEZ014112
mk_XJ-S_mwp_bin.10	XJ	97.73	0	High	d__Bacteria;p__Planctomycetota;c__Phycisphaerae;o__Phycisphaerales;f__UBA1924;g__UBA4658;s__	OEZ014112
mk_XJ-S_mwp_bin.98	XJ	80.45	0.57	Medium	d__Bacteria;p__Planctomycetota;c__Phycisphaerae;o__Phycisphaerales;f__UBA1924;g__UBA4658;s__	OEZ014112
mk_JZ-2_mwp_bin.128	TC	85.49	0.23	Medium	d__Bacteria;p__Planctomycetota;c__Phycisphaerae;o__Phycisphaerales;f__UBA1924;g__UBA4658;s__	OEZ014112
mk_XJ-S_mwp_bin.16	XJ	94.55	0	High	d__Bacteria;p__Planctomycetota;c__Phycisphaerae;o__Phycisphaerales;f__Zrk34;g__;s__	OEZ014112
mk_JZ-2_mwp_bin.175	TC	94.7	1.14	High	d__Bacteria;p__Planctomycetota;c__Phycisphaerae;o__Phycisphaerales;f__Zrk34;g__;s__	OEZ014112
mk_ZW-S1_mwp_bin.63	JS	86.36	1.14	Medium	d__Bacteria;p__Planctomycetota;c__Phycisphaerae;o__Sedimentisphaerales;f__Anaerohalosphaeraceae;g__DSDH01;s__	OEZ014112
mk_ZW-S1_mwp_bin.22	JS	85.39	0	Medium	d__Bacteria;p__Planctomycetota;c__Phycisphaerae;o__Sedimentisphaerales;f__Anaerohalosphaeraceae;g__JAHDQI01;s__	OEZ014112
mk_ZW-S1_mwp_bin.26	JS	100	2.27	High	d__Bacteria;p__Planctomycetota;c__Phycisphaerae;o__Sedimentisphaerales;f__SG8-4;g__PLanc-01;s__	OEZ014112
mk_4_coSL_mwp_bin.2	SL	98.3	0	High	d__Bacteria;p__Planctomycetota;c__Phycisphaerae;o__SM23-33;f__SM23-33;g__;s__	OEZ014112
mk_XYL_mwp_bin.175	SL	79.22	2.84	Medium	d__Bacteria;p__Planctomycetota;c__Phycisphaerae;o__SM23-33;f__SM23-33;g__JAAAOJ01;s__	OEZ014112
mk_XYL_mwp_bin.68	SL	97.73	0	High	d__Bacteria;p__Planctomycetota;c__Phycisphaerae;o__SM23-33;f__SM23-33;g__JAGXKT01;s__	OEZ014112
mk_ZW-S1_mwp_bin.79	JS	85	1.14	Medium	d__Bacteria;p__Planctomycetota;c__Phycisphaerae;o__UBA1845;f__Fen-1342;g__JAAYXS01;s__	OEZ014112
G0-4_mwp_bin.95	SL	97.44	0	High	d__Bacteria;p__Planctomycetota;c__Phycisphaerae;o__UBA1845;f__PWPN01;g__JACQVT01;s__	OEZ014112
mk_XJ-S_mwp_bin.73	XJ	94.76	2.48	High	d__Bacteria;p__Planctomycetota;c__Phycisphaerae;o__UBA1845;f__PWPN01;g__JACQVT01;s__	OEZ014112
mk_JZ-2_mwp_bin.152	TC	96.59	1.14	High	d__Bacteria;p__Planctomycetota;c__Planctomycetia;o__Gemmatales;f__Gemmataceae;g__;s__	OEZ014112
mk_JZ-2_mwp_bin.10	TC	94.32	1.34	High	d__Bacteria;p__Planctomycetota;c__Planctomycetia;o__Gemmatales;f__Gemmataceae;g__;s__	OEZ014112
mk_XJ-S_mwp_bin.34	XJ	72.32	2.27	Medium	d__Bacteria;p__Planctomycetota;c__Planctomycetia;o__Gemmatales;f__Gemmataceae;g__;s__	OEZ014112
mk_JZ-2_mwp_bin.179	TC	73.47	0	Medium	d__Bacteria;p__Planctomycetota;c__Planctomycetia;o__Gemmatales;f__Gemmataceae;g__;s__	OEZ014112
mk_JZ-2_mwp_bin.78	TC	86.19	2.27	Medium	d__Bacteria;p__Planctomycetota;c__Planctomycetia;o__Gemmatales;f__Gemmataceae;g__;s__	OEZ014112
mk_DQ-W2_mwp_bin.39	DQ	95.23	1.14	High	d__Bacteria;p__Planctomycetota;c__Planctomycetia;o__Gemmatales;f__Gemmataceae;g__Fimbriiglobus;s__	OEZ014112
mk_JZ-2_mwp_bin.250	TC	95.61	0.1	High	d__Bacteria;p__Planctomycetota;c__Planctomycetia;o__Gemmatales;f__HRBIN36;g__;s__	OEZ014112
mk_JZ-2_mwp_bin.40	TC	97.73	1.14	High	d__Bacteria;p__Planctomycetota;c__Planctomycetia;o__Gemmatales;f__HRBIN36;g__;s__	OEZ014112
mk_XJ-S_mwp_bin.119	XJ	92.05	4.55	High	d__Bacteria;p__Planctomycetota;c__Planctomycetia;o__Pan216;f__Pan216;g__;s__	OEZ014112
mk_JZ-2_mwp_bin.67	TC	74.35	0	Medium	d__Bacteria;p__Planctomycetota;c__Planctomycetia;o__Pirellulales;f__;g__;s__	OEZ014112
mk_JZ-2_mwp_bin.159	TC	98.33	3.45	High	d__Bacteria;p__Planctomycetota;c__Planctomycetia;o__Pirellulales;f__JACPPG01;g__;s__	OEZ014112
mk_XJ-S_mwp_bin.22	XJ	97.63	2.3	High	d__Bacteria;p__Planctomycetota;c__Planctomycetia;o__Pirellulales;f__Lacipirellulaceae;g__Bythopirellula;s__	OEZ014112
mk_JZ-2_mwp_bin.37	TC	79.24	0.57	Medium	d__Bacteria;p__Planctomycetota;c__Planctomycetia;o__Pirellulales;f__Lacipirellulaceae;g__JABDGM01;s__	OEZ014112
mk_XJ-S_mwp_bin.11	XJ	73.23	4.02	Medium	d__Bacteria;p__Planctomycetota;c__Planctomycetia;o__Pirellulales;f__Lacipirellulaceae;g__Lacipirellula;s__	OEZ014112
mk_XJ-S_mwp_bin.126	XJ	98.85	0	High	d__Bacteria;p__Planctomycetota;c__Planctomycetia;o__Pirellulales;f__PALSA-1355;g__LB-PLM-3;s__	OEZ014112
mk_DQ-W2_mwp_bin.58	DQ	74.14	3.07	Medium	d__Bacteria;p__Planctomycetota;c__Planctomycetia;o__Pirellulales;f__Pirellulaceae;g__Blastopirellula;s__	OEZ014112
mk_DQ-W2_mwp_bin.103	DQ	98.78	0.19	High	d__Bacteria;p__Planctomycetota;c__Planctomycetia;o__Pirellulales;f__Pirellulaceae;g__Bremerella;s__	OEZ014112
mk_JZ-2_mwp_bin.199	TC	97.7	0	High	d__Bacteria;p__Planctomycetota;c__Planctomycetia;o__Pirellulales;f__PLA5;g__;s__	OEZ014112
mk_JZ-2_mwp_bin.189	TC	90.62	0	High	d__Bacteria;p__Planctomycetota;c__Planctomycetia;o__Pirellulales;f__PNKZ01;g__JAEUIL01;s__	OEZ014112
mk_XYL_mwp_bin.158	SL	90.29	0.28	High	d__Bacteria;p__Planctomycetota;c__Planctomycetia;o__Pirellulales;f__Thermoguttaceae;g__;s__	OEZ014112
XYL_mwp_bin.7	SL	76.38	3.45	Medium	d__Bacteria;p__Planctomycetota;c__Planctomycetia;o__Pirellulales;f__Thermoguttaceae;g__;s__	OEZ014112
mk_4_coSL_mwp_bin.268	SL	91.38	0	High	d__Bacteria;p__Planctomycetota;c__Planctomycetia;o__Pirellulales;f__Thermoguttaceae;g__JAAYAY01;s__	OEZ014112
mk_JZ-2_mwp_bin.161	TC	99.46	1.12	High	d__Bacteria;p__Planctomycetota;c__Planctomycetia;o__Planctomycetales;f__Planctomycetaceae;g__;s__	OEZ014112
mk_JZ-2_mwp_bin.139	TC	71.56	0.56	Medium	d__Bacteria;p__Planctomycetota;c__Planctomycetia;o__Planctomycetales;f__Planctomycetaceae;g__;s__	OEZ014112
mk_DQ-W2_mwp_bin.3	DQ	98.88	1.12	High	d__Bacteria;p__Planctomycetota;c__Planctomycetia;o__Planctomycetales;f__Planctomycetaceae;g__DSVQ01;s__	OEZ014112
mk_XJ-S_mwp_bin.64	XJ	90.62	3.37	High	d__Bacteria;p__Planctomycetota;c__Planctomycetia;o__Planctomycetales;f__Planctomycetaceae;g__DSVQ01;s__	OEZ014112
mk_XJ-S_mwp_bin.29	XJ	85.23	2.22	Medium	d__Bacteria;p__Planctomycetota;c__Planctomycetia;o__Planctomycetales;f__Planctomycetaceae;g__Planctomicrobium;s__	OEZ014112
mk_XJ-S_mwp_bin.106	XJ	88.27	1.11	Medium	d__Bacteria;p__Planctomycetota;c__Planctomycetia;o__Planctomycetales;f__Planctomycetaceae;g__Rubinisphaera;s__	OEZ014112
mk_DQ-W2_mwp_bin.33	DQ	99.44	0	High	d__Bacteria;p__Planctomycetota;c__Planctomycetia;o__Planctomycetales;f__Planctomycetaceae;g__SXPC01;s__	OEZ014112
mk_JZ-2_mwp_bin.233	TC	79.15	3.45	Medium	d__Bacteria;p__Planctomycetota;c__Planctomycetia;o__Planctomycetales;f__UBA10511;g__SIAF01;s__	OEZ014112
mk_JZ-2_mwp_bin.177	TC	97.16	0.57	High	d__Bacteria;p__Planctomycetota;c__UBA1135;o__UBA2386;f__UBA2386;g__BJHM01;s__	OEZ014112
mk_JZ-2_mwp_bin.42	TC	92.41	3.41	High	d__Bacteria;p__Planctomycetota;c__UBA8742;o__UBA2392;f__UBA2392;g__H3-PLA7;s__H3-PLA7 sp015075515	OEZ014112
mk_SY-01_mwp_bin.107	LH	94.05	0.69	High	d__Bacteria;p__Proteobacteria;c__Alphaproteobacteria;o__Acetobacterales;f__Acetobacteraceae;g__Acidocella;s__Acidocella aminolytica	OEZ014112
mk_JZ-2_mwp_bin.168	TC	70.14	0	Medium	d__Bacteria;p__Proteobacteria;c__Alphaproteobacteria;o__ATCC43930;f__Stellaceae;g__AP-15;s__	OEZ014112
mk_K037-5_mwp_bin.13	LH	99.71	3.49	High	d__Bacteria;p__Proteobacteria;c__Alphaproteobacteria;o__Azospirillales;f__Azospirillaceae;g__Azospirillum;s__	OEZ014112
mk_DQ-S_mwp_bin.15	DQ	88.89	3.24	Medium	d__Bacteria;p__Proteobacteria;c__Alphaproteobacteria;o__Azospirillales;f__Azospirillaceae;g__Azospirillum;s__	OEZ014112
mk_JZ-2_mwp_bin.100	TC	96.94	0.87	High	d__Bacteria;p__Proteobacteria;c__Alphaproteobacteria;o__Bin65;f__Bin65;g__SBBV01;s__	OEZ014112
mk_XJ-S_mwp_bin.145	XJ	92.12	0.5	High	d__Bacteria;p__Proteobacteria;c__Alphaproteobacteria;o__Bin95;f__Bin95;g__;s__	OEZ014112
mk_JZ-2_mwp_bin.88	TC	98.77	0.11	High	d__Bacteria;p__Proteobacteria;c__Alphaproteobacteria;o__CACIAM-22H2;f__CACIAM-22H2;g__VGEI01;s__	OEZ014112
mk_SL2_mwp_bin.3	SL	99.68	0.32	High	d__Bacteria;p__Proteobacteria;c__Alphaproteobacteria;o__Caulobacterales;f__Caulobacteraceae;g__Brevundimonas;s__	OEZ014112
mk_K037-5_mwp_bin.7	LH	97.4	1.16	High	d__Bacteria;p__Proteobacteria;c__Alphaproteobacteria;o__Caulobacterales;f__Caulobacteraceae;g__Brevundimonas;s__	OEZ014112
mk_DQ-W2_mwp_bin.120	DQ	91.01	1.16	High	d__Bacteria;p__Proteobacteria;c__Alphaproteobacteria;o__Caulobacterales;f__Caulobacteraceae;g__Brevundimonas;s__	OEZ014112
mk_XJ-S_mwp_bin.28	XJ	97.37	1.84	High	d__Bacteria;p__Proteobacteria;c__Alphaproteobacteria;o__Caulobacterales;f__Caulobacteraceae;g__Brevundimonas;s__	OEZ014112
mk_TB2-1_mwp_bin.79.orig	HB	98.21	0.16	High	d__Bacteria;p__Proteobacteria;c__Alphaproteobacteria;o__Caulobacterales;f__Caulobacteraceae;g__Brevundimonas;s__Brevundimonas mediterranea_A	OEZ014112
mk_DQ-S_mwp_bin.11	DQ	99.68	0.97	High	d__Bacteria;p__Proteobacteria;c__Alphaproteobacteria;o__Caulobacterales;f__Caulobacteraceae;g__Phenylobacterium;s__	OEZ014112
mk_SL2_mwp_bin.13	SL	99.68	0.97	High	d__Bacteria;p__Proteobacteria;c__Alphaproteobacteria;o__Caulobacterales;f__Caulobacteraceae;g__Phenylobacterium;s__	OEZ014112
mk_SLO-3W_mwp_bin.13	SL	98.92	0.97	High	d__Bacteria;p__Proteobacteria;c__Alphaproteobacteria;o__Caulobacterales;f__Caulobacteraceae;g__Phenylobacterium;s__	OEZ014112
mk_SL1_mwp_bin.14	SL	91.72	0.97	High	d__Bacteria;p__Proteobacteria;c__Alphaproteobacteria;o__Caulobacterales;f__Caulobacteraceae;g__Phenylobacterium;s__	OEZ014112
mk_DQ-W2_mwp_bin.110	DQ	97.84	1.53	High	d__Bacteria;p__Proteobacteria;c__Alphaproteobacteria;o__Caulobacterales;f__Caulobacteraceae;g__Phenylobacterium;s__	OEZ014112
mk_SL-jing2_mwp_bin.7	SL	98.68	1.57	High	d__Bacteria;p__Proteobacteria;c__Alphaproteobacteria;o__Caulobacterales;f__Caulobacteraceae;g__Phenylobacterium;s__	OEZ014112
mk_XJ-S_mwp_bin.139	XJ	79.33	4.29	Medium	d__Bacteria;p__Proteobacteria;c__Alphaproteobacteria;o__Caulobacterales;f__Caulobacteraceae;g__Phenylobacterium;s__	OEZ014112
mk_SL2_mwp_bin.4	SL	97.5	0.97	High	d__Bacteria;p__Proteobacteria;c__Alphaproteobacteria;o__Caulobacterales;f__Caulobacteraceae;g__Phenylobacterium;s__Phenylobacterium sp002441055	OEZ014112
mk_TB2-1_mwp_bin.10.orig	HB	99.03	0.51	High	d__Bacteria;p__Proteobacteria;c__Alphaproteobacteria;o__Caulobacterales;f__Caulobacteraceae;g__Phenylobacterium;s__Phenylobacterium zucineum	OEZ014112
mk_4_coSL_mwp_bin.151	SL	73.74	1.64	Medium	d__Bacteria;p__Proteobacteria;c__Alphaproteobacteria;o__Caulobacterales;f__Hyphomonadaceae;g__Henriciella;s__	OEZ014112
mk_DQ-S_mwp_bin.38	DQ	99.68	0.65	High	d__Bacteria;p__Proteobacteria;c__Alphaproteobacteria;o__Caulobacterales;f__Hyphomonadaceae;g__Hyphomonas;s__	OEZ014112
mk_Yang2_mwp_bin.43	SL	99.03	0.65	High	d__Bacteria;p__Proteobacteria;c__Alphaproteobacteria;o__Caulobacterales;f__Hyphomonadaceae;g__Hyphomonas;s__	OEZ014112
mk_K037-5_mwp_bin.6	LH	89.94	0.66	Medium	d__Bacteria;p__Proteobacteria;c__Alphaproteobacteria;o__Caulobacterales;f__Hyphomonadaceae;g__Hyphomonas;s__Hyphomonas polymorpha	OEZ014112
mk_XYL_mwp_bin.61	SL	97.91	0.6	High	d__Bacteria;p__Proteobacteria;c__Alphaproteobacteria;o__Caulobacterales;f__Parvularculaceae;g__;s__	OEZ014112
mk_XJ-S_mwp_bin.67	XJ	89.87	4.33	Medium	d__Bacteria;p__Proteobacteria;c__Alphaproteobacteria;o__Caulobacterales;f__Parvularculaceae;g__;s__	OEZ014112
mk_XJ-S_mwp_bin.132	XJ	91.3	0.23	High	d__Bacteria;p__Proteobacteria;c__Alphaproteobacteria;o__Caulobacterales;f__Parvularculaceae;g__Amphiplicatus;s__	OEZ014112
mk_DQ-W2_mwp_bin.97	DQ	91.63	0.77	High	d__Bacteria;p__Proteobacteria;c__Alphaproteobacteria;o__Caulobacterales;f__Parvularculaceae;g__Marinicaulis;s__	OEZ014112
mk_DQ-W2_mwp_bin.70	DQ	99.5	0.5	High	d__Bacteria;p__Proteobacteria;c__Alphaproteobacteria;o__Ferrovibrionales;f__Ferrovibrionaceae;g__Ferrovibrio;s__	OEZ014112
mk_DQ-W2_mwp_bin.46	DQ	100	0	High	d__Bacteria;p__Proteobacteria;c__Alphaproteobacteria;o__JACAEB01;f__JACAEB01;g__;s__	OEZ014112
mk_XJ-S_mwp_bin.169	XJ	96.52	0	High	d__Bacteria;p__Proteobacteria;c__Alphaproteobacteria;o__JACAEB01;f__JACAEB01;g__;s__	OEZ014112
mk_XJ-S_mwp_bin.187	XJ	89.7	1.41	Medium	d__Bacteria;p__Proteobacteria;c__Alphaproteobacteria;o__JACAEB01;f__JACAEB01;g__;s__	OEZ014112
mk_JZ-2_mwp_bin.70	TC	84.42	0	Medium	d__Bacteria;p__Proteobacteria;c__Alphaproteobacteria;o__JAEULC01;f__JAEULC01;g__JAEULC01;s__	OEZ014112
mk_XYL_mwp_bin.111	SL	95.91	1.09	High	d__Bacteria;p__Proteobacteria;c__Alphaproteobacteria;o__Kiloniellales;f__DSM-21159;g__Tistlia;s__	OEZ014112
mk_DQ-W2_mwp_bin.24	DQ	93.79	1.46	High	d__Bacteria;p__Proteobacteria;c__Alphaproteobacteria;o__Micavibrionales;f__Micavibrionaceae;g__;s__	OEZ014112
mk_Yang2_mwp_bin.56	SL	86.23	0.43	Medium	d__Bacteria;p__Proteobacteria;c__Alphaproteobacteria;o__Micavibrionales;f__Micavibrionaceae;g__;s__	OEZ014112
mk_SL-jing2_mwp_bin.58	SL	89.55	0.01	Medium	d__Bacteria;p__Proteobacteria;c__Alphaproteobacteria;o__Micavibrionales;f__Micavibrionaceae;g__;s__	OEZ014112
mk_XJ-S_mwp_bin.136	XJ	95.22	2.25	High	d__Bacteria;p__Proteobacteria;c__Alphaproteobacteria;o__Micavibrionales;f__Micavibrionaceae;g__Micavibrio;s__	OEZ014112
mk_CY-2_mwp_bin.26	XJ	70.54	6.09	Medium	d__Bacteria;p__Proteobacteria;c__Alphaproteobacteria;o__Micavibrionales;f__Micavibrionaceae;g__TMED27;s__	OEZ014112
mk_DQ-W2_mwp_bin.93	DQ	96.24	2.83	High	d__Bacteria;p__Proteobacteria;c__Alphaproteobacteria;o__Micavibrionales;f__UBA2020;g__UBA2020;s__	OEZ014112
mk_XJ-S_mwp_bin.192	XJ	94.88	2.83	High	d__Bacteria;p__Proteobacteria;c__Alphaproteobacteria;o__Micavibrionales;f__UBA2020;g__UBA2020;s__	OEZ014112
mk_DQ-S_mwp_bin.46	DQ	95.37	3.42	High	d__Bacteria;p__Proteobacteria;c__Alphaproteobacteria;o__Micavibrionales;f__UBA2020;g__UBA2020;s__	OEZ014112
mk_DQ-W2_mwp_bin.53	DQ	96.96	0.58	High	d__Bacteria;p__Proteobacteria;c__Alphaproteobacteria;o__Micropepsales;f__Micropepsaceae;g__JACADY01;s__	OEZ014112
mk_SY-01_mwp_bin.56	LH	97.87	0.87	High	d__Bacteria;p__Proteobacteria;c__Alphaproteobacteria;o__Micropepsales;f__Micropepsaceae;g__Rhizomicrobium;s__	OEZ014112
mk_SL1_mwp_bin.8	SL	97.83	0	High	d__Bacteria;p__Proteobacteria;c__Alphaproteobacteria;o__Oceanibaculales;f__Oceanibaculaceae;g__Oceanibaculum;s__	OEZ014112
mk_DQ-W2_mwp_bin.87	DQ	92.43	2.3	High	d__Bacteria;p__Proteobacteria;c__Alphaproteobacteria;o__Oceanibaculales;f__Oceanibaculaceae;g__Oceanibaculum;s__	OEZ014112
mk_DQ-W2_mwp_bin.85	DQ	88.68	7.15	Medium	d__Bacteria;p__Proteobacteria;c__Alphaproteobacteria;o__Oceanibaculales;f__Oceanibaculaceae;g__Oceanibaculum;s__	OEZ014112
mk_JZ-2_mwp_bin.122	TC	99.13	0	High	d__Bacteria;p__Proteobacteria;c__Alphaproteobacteria;o__Parvibaculales;f__Parvibaculaceae;g__Parvibaculum;s__	OEZ014112
mk_4_coSL_mwp_bin.9	SL	99.57	0.43	High	d__Bacteria;p__Proteobacteria;c__Alphaproteobacteria;o__Parvibaculales;f__Parvibaculaceae;g__Parvibaculum;s__	OEZ014112
mk_DQ-W2_mwp_bin.111	DQ	98.26	0.43	High	d__Bacteria;p__Proteobacteria;c__Alphaproteobacteria;o__Parvibaculales;f__Parvibaculaceae;g__Parvibaculum;s__	OEZ014112
mk_DQ-W2_mwp_bin.20	DQ	99.07	0.87	High	d__Bacteria;p__Proteobacteria;c__Alphaproteobacteria;o__Parvibaculales;f__Parvibaculaceae;g__Parvibaculum;s__	OEZ014112
mk_DQ-W2_mwp_bin.82	DQ	71.03	0	Medium	d__Bacteria;p__Proteobacteria;c__Alphaproteobacteria;o__Parvibaculales;f__Parvibaculaceae;g__Parvibaculum;s__	OEZ014112
mk_XJ-S_mwp_bin.125	XJ	80.24	3.99	Medium	d__Bacteria;p__Proteobacteria;c__Alphaproteobacteria;o__Parvibaculales;f__Parvibaculaceae;g__Parvibaculum;s__	OEZ014112
mk_SY-01_mwp_bin.88	LH	80.61	1.09	Medium	d__Bacteria;p__Proteobacteria;c__Alphaproteobacteria;o__Parvibaculales;f__Parvibaculaceae;g__Parvibaculum;s__	OEZ014112
GD_mwp_bin.62	SL	85.4	0.25	Medium	d__Bacteria;p__Proteobacteria;c__Alphaproteobacteria;o__Parvibaculales;f__Parvibaculaceae;g__Parvibaculum;s__	OEZ014112
mk_DQ-W2_mwp_bin.52	DQ	98.7	0	High	d__Bacteria;p__Proteobacteria;c__Alphaproteobacteria;o__Parvibaculales;f__Parvibaculaceae;g__Parvibaculum;s__Parvibaculum sp002480495	OEZ014112
B1-2_mwp_bin.20	CQ	79.74	0.36	Medium	d__Bacteria;p__Proteobacteria;c__Alphaproteobacteria;o__Parvibaculales;f__Parvibaculaceae;g__Tepidicaulis;s__	OEZ014112
mk_DQ-S_mwp_bin.92	DQ	97.22	0.5	High	d__Bacteria;p__Proteobacteria;c__Alphaproteobacteria;o__Reyranellales;f__Reyranellaceae;g__Reyranella;s__	OEZ014112
mk_JZ-2_mwp_bin.206	TC	96.97	1	High	d__Bacteria;p__Proteobacteria;c__Alphaproteobacteria;o__Reyranellales;f__Reyranellaceae;g__Reyranella;s__	OEZ014112
mk_XJ-S_mwp_bin.45	XJ	71.27	0.5	Medium	d__Bacteria;p__Proteobacteria;c__Alphaproteobacteria;o__Reyranellales;f__Reyranellaceae;g__Reyranella;s__	OEZ014112
G0-2_mwp_bin.68	SL	78.78	0.29	Medium	d__Bacteria;p__Proteobacteria;c__Alphaproteobacteria;o__RF32;f__SZUA-500;g__;s__	OEZ014112
mk_XYL_mwp_bin.176	SL	83.23	0.52	Medium	d__Bacteria;p__Proteobacteria;c__Alphaproteobacteria;o__Rhizobiales;f__Amorphaceae;g__Amorphus;s__	OEZ014112
mk_DQ-W2_mwp_bin.104	DQ	98.43	0.94	High	d__Bacteria;p__Proteobacteria;c__Alphaproteobacteria;o__Rhizobiales;f__Beijerinckiaceae;g__Camelimonas;s__	OEZ014112
mk_Yang2_mwp_bin.74	SL	98.13	0.24	High	d__Bacteria;p__Proteobacteria;c__Alphaproteobacteria;o__Rhizobiales;f__Devosiaceae;g__Devosia;s__	OEZ014112
mk_SL-jing2_mwp_bin.67	SL	95.92	0.69	High	d__Bacteria;p__Proteobacteria;c__Alphaproteobacteria;o__Rhizobiales;f__Devosiaceae;g__Devosia;s__	OEZ014112
mk_JZ-2_mwp_bin.253	TC	95.53	0.4	High	d__Bacteria;p__Proteobacteria;c__Alphaproteobacteria;o__Rhizobiales;f__Hyphomicrobiaceae;g__Ga0077555;s__	OEZ014112
mk_XJ-S_mwp_bin.120	XJ	98.39	1.61	High	d__Bacteria;p__Proteobacteria;c__Alphaproteobacteria;o__Rhizobiales;f__Hyphomicrobiaceae;g__Ga0077555;s__	OEZ014112
mk_XJ-S_mwp_bin.62	XJ	94.4	4.03	High	d__Bacteria;p__Proteobacteria;c__Alphaproteobacteria;o__Rhizobiales;f__Hyphomicrobiaceae;g__Ga0077555;s__	OEZ014112
mk_JZ-2_mwp_bin.7	TC	98.99	1.47	High	d__Bacteria;p__Proteobacteria;c__Alphaproteobacteria;o__Rhizobiales;f__Hyphomicrobiaceae;g__Hyphomicrobium;s__	OEZ014112
mk_XJ-S_mwp_bin.90	XJ	96.09	0.5	High	d__Bacteria;p__Proteobacteria;c__Alphaproteobacteria;o__Rhizobiales;f__Hyphomicrobiaceae;g__Hyphomicrobium_A;s__	OEZ014112
mk_JZ-2_mwp_bin.46	TC	85.09	0.4	Medium	d__Bacteria;p__Proteobacteria;c__Alphaproteobacteria;o__Rhizobiales;f__Hyphomicrobiaceae;g__ZC4RG25;s__	OEZ014112
mk_JZ-2_mwp_bin.237	TC	97.63	0.63	High	d__Bacteria;p__Proteobacteria;c__Alphaproteobacteria;o__Rhizobiales;f__Kaistiaceae;g__;s__	OEZ014112
mk_JZ-2_mwp_bin.262	TC	81.91	6.53	Medium	d__Bacteria;p__Proteobacteria;c__Alphaproteobacteria;o__Rhizobiales;f__Kaistiaceae;g__;s__	OEZ014112
mk_SLO-3W_mwp_bin.3	SL	75.88	3.57	Medium	d__Bacteria;p__Proteobacteria;c__Alphaproteobacteria;o__Rhizobiales;f__Pleomorphomonadaceae;g__Hartmannibacter;s__	OEZ014112
mk_DQ-W2_mwp_bin.148	DQ	76.39	3.48	Medium	d__Bacteria;p__Proteobacteria;c__Alphaproteobacteria;o__Rhizobiales;f__Pseudoxanthobacteraceae;g__;s__	OEZ014112
6_mwp_bin.7	SL	84.22	2.02	Medium	d__Bacteria;p__Proteobacteria;c__Alphaproteobacteria;o__Rhizobiales;f__Rhizobiaceae;g__Agrobacterium;s__Agrobacterium pusense	OEZ014112
mk_WSN_mwp_bin.19	XJ	97.46	2.03	High	d__Bacteria;p__Proteobacteria;c__Alphaproteobacteria;o__Rhizobiales;f__Rhizobiaceae;g__Aliihoeflea;s__	OEZ014112
mk_CY-2_mwp_bin.92	XJ	78.45	0	Medium	d__Bacteria;p__Proteobacteria;c__Alphaproteobacteria;o__Rhizobiales;f__Rhizobiaceae;g__Allorhizobium;s__	OEZ014112
mk_CY-2_mwp_bin.134	XJ	73.28	3.45	Medium	d__Bacteria;p__Proteobacteria;c__Alphaproteobacteria;o__Rhizobiales;f__Rhizobiaceae;g__Allorhizobium;s__Allorhizobium naphthalenivorans	OEZ014112
mk_SL2_mwp_bin.6	SL	100	0.97	High	d__Bacteria;p__Proteobacteria;c__Alphaproteobacteria;o__Rhizobiales;f__Rhizobiaceae;g__Allorhizobium;s__Allorhizobium rosettiformans	OEZ014112
mk_DQ-S_mwp_bin.41	DQ	100	1.1	High	d__Bacteria;p__Proteobacteria;c__Alphaproteobacteria;o__Rhizobiales;f__Rhizobiaceae;g__Allorhizobium;s__Allorhizobium sp001724035	OEZ014112
mk_DQ-S_mwp_bin.93	DQ	90.12	1.41	High	d__Bacteria;p__Proteobacteria;c__Alphaproteobacteria;o__Rhizobiales;f__Rhizobiaceae;g__Allorhizobium;s__Allorhizobium sp002307905	OEZ014112
mk_SL-jing2_mwp_bin.56	SL	71.03	0	Medium	d__Bacteria;p__Proteobacteria;c__Alphaproteobacteria;o__Rhizobiales;f__Rhizobiaceae;g__Aurantimonas;s__	OEZ014112
mk_Yang2_mwp_bin.22	SL	94.12	3.91	High	d__Bacteria;p__Proteobacteria;c__Alphaproteobacteria;o__Rhizobiales;f__Rhizobiaceae;g__Hoeflea;s__	OEZ014112
B1-2_mwp_bin.5	CQ	78.46	1.92	Medium	d__Bacteria;p__Proteobacteria;c__Alphaproteobacteria;o__Rhizobiales;f__Rhizobiaceae;g__Martelella;s__	OEZ014112
mk_DQ-S_mwp_bin.2	DQ	93.77	0.58	High	d__Bacteria;p__Proteobacteria;c__Alphaproteobacteria;o__Rhizobiales;f__Rhizobiaceae;g__Pseudorhizobium;s__Pseudorhizobium flavum	OEZ014112
mk_SL2_mwp_bin.7	SL	99.21	0.78	High	d__Bacteria;p__Proteobacteria;c__Alphaproteobacteria;o__Rhizobiales;f__Rhizobiaceae;g__Pseudorhizobium;s__Pseudorhizobium flavum	OEZ014112
mk_SL2_mwp_bin.9	SL	94.49	0.97	High	d__Bacteria;p__Proteobacteria;c__Alphaproteobacteria;o__Rhizobiales;f__Rhizobiaceae;g__Rhizobium_A;s__Rhizobium_A pseudoryzae	OEZ014112
mk_SL-HX_mwp_bin.124	SL	90.93	1.88	High	d__Bacteria;p__Proteobacteria;c__Alphaproteobacteria;o__Rhizobiales;f__Rhodobiaceae;g__Rhodobium;s__	OEZ014112
mk_4_coSL_mwp_bin.159	SL	94.21	1.38	High	d__Bacteria;p__Proteobacteria;c__Alphaproteobacteria;o__Rhizobiales;f__Rhodomicrobiaceae;g__Dichotomicrobium;s__	OEZ014112
mk_DQ-W2_mwp_bin.5	DQ	76.17	2.06	Medium	d__Bacteria;p__Proteobacteria;c__Alphaproteobacteria;o__Rhizobiales;f__Stappiaceae;g__Pannonibacter;s__Pannonibacter indicus	OEZ014112
mk_SLO-3W_mwp_bin.8	SL	86.53	2.91	Medium	d__Bacteria;p__Proteobacteria;c__Alphaproteobacteria;o__Rhizobiales;f__Stappiaceae;g__Stappia;s__	OEZ014112
mk_JZ-2_mwp_bin.85	TC	81.44	1.29	Medium	d__Bacteria;p__Proteobacteria;c__Alphaproteobacteria;o__Rhizobiales;f__Xanthobacteraceae;g__AP-16;s__	OEZ014112
mk_SL2_mwp_bin.10	SL	98.95	0.63	High	d__Bacteria;p__Proteobacteria;c__Alphaproteobacteria;o__Rhizobiales;f__Xanthobacteraceae;g__Aquabacter;s__	OEZ014112
mk_DQ-S_mwp_bin.69	DQ	98.2	0.27	High	d__Bacteria;p__Proteobacteria;c__Alphaproteobacteria;o__Rhizobiales;f__Xanthobacteraceae;g__Bradyrhizobium;s__Bradyrhizobium japonicum_C	OEZ014112
mk_JZ-2_mwp_bin.80	TC	98.34	0.32	High	d__Bacteria;p__Proteobacteria;c__Alphaproteobacteria;o__Rhizobiales;f__Xanthobacteraceae;g__Ga0077548;s__	OEZ014112
mk_DQ-W2_mwp_bin.10	DQ	71.82	6.66	Medium	d__Bacteria;p__Proteobacteria;c__Alphaproteobacteria;o__Rhizobiales;f__Xanthobacteraceae;g__Pseudolabrys;s__	OEZ014112
mk_JZ-2_mwp_bin.45	TC	98.34	1.8	High	d__Bacteria;p__Proteobacteria;c__Alphaproteobacteria;o__Rhizobiales;f__Xanthobacteraceae;g__Pseudorhodoplanes;s__	OEZ014112
mk_XJ-S_mwp_bin.133	XJ	82.25	0.95	Medium	d__Bacteria;p__Proteobacteria;c__Alphaproteobacteria;o__Rhizobiales;f__Xanthobacteraceae;g__Pseudorhodoplanes;s__	OEZ014112
mk_JZ-2_mwp_bin.55	TC	92.39	4.34	High	d__Bacteria;p__Proteobacteria;c__Alphaproteobacteria;o__Rhizobiales;f__Xanthobacteraceae;g__Variibacter;s__	OEZ014112
mk_DQ-S_mwp_bin.77	DQ	95.88	0.79	High	d__Bacteria;p__Proteobacteria;c__Alphaproteobacteria;o__Rhizobiales;f__Xanthobacteraceae;g__Xanthobacter;s__	OEZ014112
GD_mwp_bin.69	SL	90.58	0.9	High	d__Bacteria;p__Proteobacteria;c__Alphaproteobacteria;o__Rhizobiales;f__Xanthobacteraceae;g__Xanthobacter;s__	OEZ014112
mk_DQ-W2_mwp_bin.27	DQ	87.34	2.37	Medium	d__Bacteria;p__Proteobacteria;c__Alphaproteobacteria;o__Rhizobiales;f__Xanthobacteraceae;g__Xanthobacter;s__Xanthobacter flavus	OEZ014112
6_mwp_bin.63	SL	97.38	0.44	High	d__Bacteria;p__Proteobacteria;c__Alphaproteobacteria;o__Rhizobiales_A;f__Rhizobiaceae_A;g__Ochrobactrum;s__Ochrobactrum pseudintermedium	OEZ014112
GD_mwp_bin.5	SL	83.95	2.43	Medium	d__Bacteria;p__Proteobacteria;c__Alphaproteobacteria;o__Rhodobacterales;f__Rhodobacteraceae;g__Acidimangrovimonas;s__	OEZ014112
mk_SL1_mwp_bin.30	SL	97.35	1.31	High	d__Bacteria;p__Proteobacteria;c__Alphaproteobacteria;o__Rhodobacterales;f__Rhodobacteraceae;g__Albidovulum;s__	OEZ014112
L48_mwp_bin.75	SL	77.9	1.37	Medium	d__Bacteria;p__Proteobacteria;c__Alphaproteobacteria;o__Rhodobacterales;f__Rhodobacteraceae;g__Albidovulum;s__Albidovulum sp011620265	OEZ014112
2_mwp_bin.59	SL	91.24	1.09	High	d__Bacteria;p__Proteobacteria;c__Alphaproteobacteria;o__Rhodobacterales;f__Rhodobacteraceae;g__Antarcticimicrobium;s__	OEZ014112
mk_CY-2_mwp_bin.99	XJ	97.88	3.46	High	d__Bacteria;p__Proteobacteria;c__Alphaproteobacteria;o__Rhodobacterales;f__Rhodobacteraceae;g__CYK-10;s__	OEZ014112
mk_DQ-W2_mwp_bin.29	DQ	74.69	0.91	Medium	d__Bacteria;p__Proteobacteria;c__Alphaproteobacteria;o__Rhodobacterales;f__Rhodobacteraceae;g__Frigidibacter;s__Frigidibacter sp002423245	OEZ014112
mk_DQ-W2_mwp_bin.147	DQ	94.82	0.3	High	d__Bacteria;p__Proteobacteria;c__Alphaproteobacteria;o__Rhodobacterales;f__Rhodobacteraceae;g__JACIYW01;s__	OEZ014112
mk_DQ-W2_mwp_bin.68	DQ	90.51	2.6	High	d__Bacteria;p__Proteobacteria;c__Alphaproteobacteria;o__Rhodobacterales;f__Rhodobacteraceae;g__JACIYW01;s__JACIYW01 sp014359745	OEZ014112
mk_DQ-W2_mwp_bin.38	DQ	97.4	1.11	High	d__Bacteria;p__Proteobacteria;c__Alphaproteobacteria;o__Rhodobacterales;f__Rhodobacteraceae;g__JACXUX01;s__	OEZ014112
mk_XJ-S_mwp_bin.196	XJ	90.19	1.68	High	d__Bacteria;p__Proteobacteria;c__Alphaproteobacteria;o__Rhodobacterales;f__Rhodobacteraceae;g__JACXUX01;s__	OEZ014112
mk_Yang2_mwp_bin.11	SL	89.82	2.16	Medium	d__Bacteria;p__Proteobacteria;c__Alphaproteobacteria;o__Rhodobacterales;f__Rhodobacteraceae;g__Paracoccus;s__	OEZ014112
mk_WSN_mwp_bin.30	XJ	97.32	1.29	High	d__Bacteria;p__Proteobacteria;c__Alphaproteobacteria;o__Rhodobacterales;f__Rhodobacteraceae;g__Pararhodobacter;s__	OEZ014112
mk_SLO-3W_mwp_bin.2	SL	96.14	0.7	High	d__Bacteria;p__Proteobacteria;c__Alphaproteobacteria;o__Rhodobacterales;f__Rhodobacteraceae;g__Pseudodonghicola;s__	OEZ014112
mk_CY-2_mwp_bin.9	XJ	75.48	5.14	Medium	d__Bacteria;p__Proteobacteria;c__Alphaproteobacteria;o__Rhodobacterales;f__Rhodobacteraceae;g__Pseudodonghicola;s__	OEZ014112
mk_SLO-3W_mwp_bin.12	SL	92.2	0.4	High	d__Bacteria;p__Proteobacteria;c__Alphaproteobacteria;o__Rhodobacterales;f__Rhodobacteraceae;g__Roseovarius;s__	OEZ014112
mk_SLO-3W_mwp_bin.5	SL	76.89	1.21	Medium	d__Bacteria;p__Proteobacteria;c__Alphaproteobacteria;o__Rhodobacterales;f__Rhodobacteraceae;g__Roseovarius;s__	OEZ014112
mk_SLO-3W_mwp_bin.14	SL	97.33	0.6	High	d__Bacteria;p__Proteobacteria;c__Alphaproteobacteria;o__Rhodobacterales;f__Rhodobacteraceae;g__Roseovarius;s__Roseovarius sp002421985	OEZ014112
mk_DQ-W2_mwp_bin.17	DQ	95.69	0.1	High	d__Bacteria;p__Proteobacteria;c__Alphaproteobacteria;o__Rhodobacterales;f__Rhodobacteraceae;g__Roseovarius;s__Roseovarius sp002428225	OEZ014112
mk_SL1_mwp_bin.26	SL	97.76	0.3	High	d__Bacteria;p__Proteobacteria;c__Alphaproteobacteria;o__Rhodobacterales;f__Rhodobacteraceae;g__Roseovarius;s__Roseovarius sp014359765	OEZ014112
mk_SLO-3W_mwp_bin.9	SL	94.15	0.06	High	d__Bacteria;p__Proteobacteria;c__Alphaproteobacteria;o__Rhodobacterales;f__Rhodobacteraceae;g__Thioclava;s__Thioclava marina	OEZ014112
mk_GO-3_mwp_bin.31	SL	99.39	0.91	High	d__Bacteria;p__Proteobacteria;c__Alphaproteobacteria;o__Rhodobacterales;f__Rhodobacteraceae;g__UBA6796;s__UBA6796 sp002452815	OEZ014112
mk_DQ-W2_mwp_bin.145	DQ	98.16	0.3	High	d__Bacteria;p__Proteobacteria;c__Alphaproteobacteria;o__Rhodobacterales;f__Rhodobacteraceae;g__Wagnerdoeblera;s__	OEZ014112
mk_XJ-S_mwp_bin.153	XJ	96.89	0.75	High	d__Bacteria;p__Proteobacteria;c__Alphaproteobacteria;o__Rhodospirillales;f__2-12-FULL-67-15;g__;s__	OEZ014112
mk_DQ-S_mwp_bin.98	DQ	70.73	4.01	Medium	d__Bacteria;p__Proteobacteria;c__Alphaproteobacteria;o__Rhodospirillales;f__JAHDSF01;g__JACZKS01;s__	OEZ014112
L48_mwp_bin.18	SL	96.38	2.53	High	d__Bacteria;p__Proteobacteria;c__Alphaproteobacteria;o__Rhodospirillales;f__Magnetospirillaceae;g__;s__	OEZ014112
mk_DQ-W2_mwp_bin.78	DQ	98.88	1.31	High	d__Bacteria;p__Proteobacteria;c__Alphaproteobacteria;o__Rhodospirillales;f__Magnetospirillaceae;g__Magnetospirillum;s__	OEZ014112
mk_TB2-1_mwp_bin.98.orig	HB	92.61	1.21	High	d__Bacteria;p__Proteobacteria;c__Alphaproteobacteria;o__Rhodospirillales;f__Magnetospirillaceae;g__Magnetospirillum;s__Magnetospirillum aberrantis	OEZ014112
L48_mwp_bin.69	SL	87.7	2.49	Medium	d__Bacteria;p__Proteobacteria;c__Alphaproteobacteria;o__Rhodospirillales;f__Magnetovibrionaceae;g__;s__	OEZ014112
mk_SLO_mwp_bin.40	SL	74.13	0.93	Medium	d__Bacteria;p__Proteobacteria;c__Alphaproteobacteria;o__Rhodospirillales;f__Magnetovibrionaceae;g__Magnetovibrio;s__	OEZ014112
mk_SL1_mwp_bin.4	SL	95.7	2.59	High	d__Bacteria;p__Proteobacteria;c__Alphaproteobacteria;o__Rhodospirillales;f__Rhodospirillaceae;g__;s__	OEZ014112
mk_DQ-S_mwp_bin.12	DQ	99.5	0.75	High	d__Bacteria;p__Proteobacteria;c__Alphaproteobacteria;o__Rhodospirillales;f__Rhodospirillaceae;g__BRH-c57;s__	OEZ014112
mk_4_coSL_mwp_bin.16	SL	96.57	1.59	High	d__Bacteria;p__Proteobacteria;c__Alphaproteobacteria;o__Rhodospirillales;f__Rhodospirillaceae;g__BRH-c57;s__	OEZ014112
mk_ZW-S1_mwp_bin.7	JS	83.92	3.48	Medium	d__Bacteria;p__Proteobacteria;c__Alphaproteobacteria;o__Rhodospirillales;f__Rhodospirillaceae;g__Caenispirillum;s__	OEZ014112
mk_ZW-S1_mwp_bin.6	JS	96.62	0.12	High	d__Bacteria;p__Proteobacteria;c__Alphaproteobacteria;o__Rhodospirillales;f__Thalassospiraceae;g__Thalassospira;s__	OEZ014112
mk_4_coSL_mwp_bin.222	SL	98.35	0.25	High	d__Bacteria;p__Proteobacteria;c__Alphaproteobacteria;o__Rhodospirillales;f__Thalassospiraceae;g__Thalassospira;s__	OEZ014112
mk_ZW-S1_mwp_bin.19	JS	94.03	1.49	High	d__Bacteria;p__Proteobacteria;c__Alphaproteobacteria;o__Rhodospirillales;f__Thalassospiraceae;g__Thalassospira;s__	OEZ014112
mk_ZW-S1_mwp_bin.72	JS	98.51	0	High	d__Bacteria;p__Proteobacteria;c__Alphaproteobacteria;o__Rhodospirillales;f__Thalassospiraceae;g__Thalassospira;s__Thalassospira xiamenensis	OEZ014112
mk_XJ-S_mwp_bin.27	XJ	97.87	2.76	High	d__Bacteria;p__Proteobacteria;c__Alphaproteobacteria;o__Rickettsiales;f__;g__;s__	OEZ014112
mk_XJ-S_mwp_bin.179	XJ	97.8	0.37	High	d__Bacteria;p__Proteobacteria;c__Alphaproteobacteria;o__Rickettsiales;f__CAIJLX01;g__;s__	OEZ014112
mk_DQ-W2_mwp_bin.25	DQ	98.9	0	High	d__Bacteria;p__Proteobacteria;c__Alphaproteobacteria;o__Rickettsiales;f__UBA3002;g__JAFLDD01;s__	OEZ014112
mk_CY-2_mwp_bin.154	XJ	97.8	0	High	d__Bacteria;p__Proteobacteria;c__Alphaproteobacteria;o__Rickettsiales;f__UBA3002;g__UBA3002;s__	OEZ014112
mk_XJ-S_mwp_bin.37	XJ	91.3	0.54	High	d__Bacteria;p__Proteobacteria;c__Alphaproteobacteria;o__SMXS01;f__SMXS01;g__RI-34;s__	OEZ014112
mk_SY-01_mwp_bin.102	LH	98.65	0.43	High	d__Bacteria;p__Proteobacteria;c__Alphaproteobacteria;o__Sphingomonadales;f__Kordiimonadaceae;g__Kordiimonas;s__	OEZ014112
mk_WSN_mwp_bin.3	XJ	98.57	0.34	High	d__Bacteria;p__Proteobacteria;c__Alphaproteobacteria;o__Sphingomonadales;f__Sphingomonadaceae;g__Alteraurantiacibacter;s__	OEZ014112
mk_SL-jing2_mwp_bin.8	SL	99.25	0.65	High	d__Bacteria;p__Proteobacteria;c__Alphaproteobacteria;o__Sphingomonadales;f__Sphingomonadaceae;g__Alteraurantiacibacter;s__Alteraurantiacibacter atlanticus	OEZ014112
mk_Yang2_mwp_bin.20	SL	99.06	1.02	High	d__Bacteria;p__Proteobacteria;c__Alphaproteobacteria;o__Sphingomonadales;f__Sphingomonadaceae;g__Blastomonas;s__	OEZ014112
mk_WSN_mwp_bin.34	XJ	97.49	1.02	High	d__Bacteria;p__Proteobacteria;c__Alphaproteobacteria;o__Sphingomonadales;f__Sphingomonadaceae;g__Blastomonas;s__	OEZ014112
mk_JZ-2_mwp_bin.173	TC	98.09	0.62	High	d__Bacteria;p__Proteobacteria;c__Alphaproteobacteria;o__Sphingomonadales;f__Sphingomonadaceae;g__Croceibacterium;s__	OEZ014112
mk_Yang2_mwp_bin.71	SL	88.35	0.09	Medium	d__Bacteria;p__Proteobacteria;c__Alphaproteobacteria;o__Sphingomonadales;f__Sphingomonadaceae;g__Croceibacterium;s__Croceibacterium sp014359685	OEZ014112
mk_DQ-W2_mwp_bin.64	DQ	91.8	1.14	High	d__Bacteria;p__Proteobacteria;c__Alphaproteobacteria;o__Sphingomonadales;f__Sphingomonadaceae;g__Erythrobacter;s__Erythrobacter sp002842735	OEZ014112
mk_XJ-S_mwp_bin.77	XJ	99.14	1.05	High	d__Bacteria;p__Proteobacteria;c__Alphaproteobacteria;o__Sphingomonadales;f__Sphingomonadaceae;g__Novosphingobium;s__	OEZ014112
mk_K037-5_mwp_bin.20	LH	96.79	1.83	High	d__Bacteria;p__Proteobacteria;c__Alphaproteobacteria;o__Sphingomonadales;f__Sphingomonadaceae;g__Novosphingobium;s__	OEZ014112
mk_WSN_mwp_bin.37	XJ	99.2	0.51	High	d__Bacteria;p__Proteobacteria;c__Alphaproteobacteria;o__Sphingomonadales;f__Sphingomonadaceae;g__Parasphingorhabdus;s__	OEZ014112
mk_Yang2_mwp_bin.10	SL	96.36	0.57	High	d__Bacteria;p__Proteobacteria;c__Alphaproteobacteria;o__Sphingomonadales;f__Sphingomonadaceae;g__Parasphingorhabdus;s__	OEZ014112
mk_Yang2_mwp_bin.13	SL	99.07	1.23	High	d__Bacteria;p__Proteobacteria;c__Alphaproteobacteria;o__Sphingomonadales;f__Sphingomonadaceae;g__Parasphingorhabdus;s__	OEZ014112
mk_SL-jing2_mwp_bin.52	SL	90.36	1.43	High	d__Bacteria;p__Proteobacteria;c__Alphaproteobacteria;o__Sphingomonadales;f__Sphingomonadaceae;g__Parasphingorhabdus;s__	OEZ014112
mk_XJ-S_mwp_bin.42	XJ	92.46	3.26	High	d__Bacteria;p__Proteobacteria;c__Alphaproteobacteria;o__Sphingomonadales;f__Sphingomonadaceae;g__Sandaracinobacter;s__	OEZ014112
mk_DQ-S_mwp_bin.51	DQ	99.32	0.5	High	d__Bacteria;p__Proteobacteria;c__Alphaproteobacteria;o__Sphingomonadales;f__Sphingomonadaceae;g__Sphingobium;s__Sphingobium sp002312805	OEZ014112
mk_Yang2_mwp_bin.19	SL	97.17	0.51	High	d__Bacteria;p__Proteobacteria;c__Alphaproteobacteria;o__Sphingomonadales;f__Sphingomonadaceae;g__Sphingobium;s__Sphingobium sp002312805	OEZ014112
mk_SL-jing2_mwp_bin.25	SL	84.66	1.02	Medium	d__Bacteria;p__Proteobacteria;c__Alphaproteobacteria;o__Sphingomonadales;f__Sphingomonadaceae;g__Sphingobium;s__Sphingobium sp002312805	OEZ014112
mk_DQ-S_mwp_bin.60	DQ	98.86	0.23	High	d__Bacteria;p__Proteobacteria;c__Alphaproteobacteria;o__Sphingomonadales;f__Sphingomonadaceae;g__Sphingobium;s__Sphingobium xenophagum	OEZ014112
mk_DQ-W2_mwp_bin.135	DQ	98.63	1.43	High	d__Bacteria;p__Proteobacteria;c__Alphaproteobacteria;o__Sphingomonadales;f__Sphingomonadaceae;g__Sphingomonas;s__	OEZ014112
mk_K037-5_mwp_bin.8	LH	94.76	2.28	High	d__Bacteria;p__Proteobacteria;c__Alphaproteobacteria;o__Sphingomonadales;f__Sphingomonadaceae;g__Sphingomonas;s__Sphingomonas sp000797515	OEZ014112
mk_SL2_mwp_bin.5	SL	98.04	0.43	High	d__Bacteria;p__Proteobacteria;c__Alphaproteobacteria;o__Sphingomonadales;f__Sphingomonadaceae;g__Sphingosinicella;s__Sphingosinicella sp013911755	OEZ014112
mk_DQ-W2_mwp_bin.54	DQ	99.5	0	High	d__Bacteria;p__Proteobacteria;c__Alphaproteobacteria;o__Tistrellales;f__Tistrellaceae;g__Tistrella;s__	OEZ014112
mk_K037-5_mwp_bin.12	LH	88.01	1.84	Medium	d__Bacteria;p__Proteobacteria;c__Alphaproteobacteria;o__Tistrellales;f__Tistrellaceae;g__Tistrella;s__	OEZ014112
mk_SLO-3W_mwp_bin.10	SL	98.01	0.75	High	d__Bacteria;p__Proteobacteria;c__Alphaproteobacteria;o__Tistrellales;f__Tistrellaceae;g__Tistrella;s__Tistrella mobilis	OEZ014112
mk_DQ-W2_mwp_bin.7	DQ	98.91	0	High	d__Bacteria;p__Proteobacteria;c__Alphaproteobacteria;o__TMED2;f__TMED2;g__;s__	OEZ014112
mk_XJ-S_mwp_bin.94	XJ	80.08	1.74	Medium	d__Bacteria;p__Proteobacteria;c__Alphaproteobacteria;o__UBA11222;f__UBA11222;g__;s__	OEZ014112
mk_XJ-S_mwp_bin.140	XJ	97.07	0	High	d__Bacteria;p__Proteobacteria;c__Alphaproteobacteria;o__UBA11222;f__UBA11222;g__UBA11222;s__UBA11222 sp003454415	OEZ014112
mk_DQ-W2_mwp_bin.8	DQ	91.32	0	High	d__Bacteria;p__Proteobacteria;c__Alphaproteobacteria;o__UBA1280;f__UBA6156;g__;s__	OEZ014112
mk_CY-2_mwp_bin.22	XJ	93.28	0	High	d__Bacteria;p__Proteobacteria;c__Alphaproteobacteria;o__UBA1280;f__UBA6156;g__UBA6156;s__	OEZ014112
mk_DQ-S_mwp_bin.72	DQ	97.56	0.61	High	d__Bacteria;p__Proteobacteria;c__Gammaproteobacteria;o__;f__;g__;s__	OEZ014112
B1-2_mwp_bin.1	CQ	96.95	0.61	High	d__Bacteria;p__Proteobacteria;c__Gammaproteobacteria;o__;f__;g__;s__	OEZ014112
mk_DQ-S_mwp_bin.75	DQ	96.95	1.22	High	d__Bacteria;p__Proteobacteria;c__Gammaproteobacteria;o__;f__;g__;s__	OEZ014112
mk_CY-2_mwp_bin.139	XJ	96.14	1.22	High	d__Bacteria;p__Proteobacteria;c__Gammaproteobacteria;o__;f__;g__;s__	OEZ014112
L48_mwp_bin.22	SL	90.8	3.09	High	d__Bacteria;p__Proteobacteria;c__Gammaproteobacteria;o__;f__;g__;s__	OEZ014112
mk_XYL_mwp_bin.105	SL	76.99	1.83	Medium	d__Bacteria;p__Proteobacteria;c__Gammaproteobacteria;o__;f__;g__;s__	OEZ014112
mk_JZ-2_mwp_bin.15	TC	87.78	3.35	Medium	d__Bacteria;p__Proteobacteria;c__Gammaproteobacteria;o__Acidiferrobacterales;f__Sulfurifustaceae;g__;s__	OEZ014112
mk_JZ-2_mwp_bin.81	TC	92.17	0.15	High	d__Bacteria;p__Proteobacteria;c__Gammaproteobacteria;o__Acidiferrobacterales;f__Sulfurifustaceae;g__JACQFZ01;s__	OEZ014112
mk_JZ-2_mwp_bin.255	TC	96.34	3.46	High	d__Bacteria;p__Proteobacteria;c__Gammaproteobacteria;o__Acidiferrobacterales;f__UBA6901;g__UBA6901;s__	OEZ014112
mk_DQ-S_mwp_bin.3	DQ	94.56	0.48	High	d__Bacteria;p__Proteobacteria;c__Gammaproteobacteria;o__Burkholderiales;f__;g__;s__	OEZ014112
mk_JZ-2_mwp_bin.148	TC	99.38	0	High	d__Bacteria;p__Proteobacteria;c__Gammaproteobacteria;o__Burkholderiales;f__Burkholderiaceae;g__;s__	OEZ014112
mk_DQ-S_mwp_bin.52	DQ	92.52	0.03	High	d__Bacteria;p__Proteobacteria;c__Gammaproteobacteria;o__Burkholderiales;f__Burkholderiaceae;g__;s__	OEZ014112
mk_K037-5_mwp_bin.11	LH	93.95	1.67	High	d__Bacteria;p__Proteobacteria;c__Gammaproteobacteria;o__Burkholderiales;f__Burkholderiaceae;g__;s__	OEZ014112
mk_DQ-S_mwp_bin.8	DQ	98.36	2.8	High	d__Bacteria;p__Proteobacteria;c__Gammaproteobacteria;o__Burkholderiales;f__Burkholderiaceae;g__Achromobacter;s__Achromobacter denitrificans	OEZ014112
mk_DQ-S_mwp_bin.85	DQ	93.2	0.47	High	d__Bacteria;p__Proteobacteria;c__Gammaproteobacteria;o__Burkholderiales;f__Burkholderiaceae;g__Achromobacter;s__Achromobacter insolitus	OEZ014112
mk_DQ-S_mwp_bin.79	DQ	73.61	3.64	Medium	d__Bacteria;p__Proteobacteria;c__Gammaproteobacteria;o__Burkholderiales;f__Burkholderiaceae;g__Achromobacter;s__Achromobacter xylosoxidans	OEZ014112
mk_DQ-S_mwp_bin.7	DQ	96.06	0.62	High	d__Bacteria;p__Proteobacteria;c__Gammaproteobacteria;o__Burkholderiales;f__Burkholderiaceae;g__Aquabacterium;s__Aquabacterium fontiphilum	OEZ014112
mk_K037-5_mwp_bin.3	LH	99.26	0	High	d__Bacteria;p__Proteobacteria;c__Gammaproteobacteria;o__Burkholderiales;f__Burkholderiaceae;g__Aquabacterium;s__Aquabacterium sp001770725	OEZ014112
mk_SL-jing2_mwp_bin.63	SL	98.52	1.77	High	d__Bacteria;p__Proteobacteria;c__Gammaproteobacteria;o__Burkholderiales;f__Burkholderiaceae;g__Candidimonas_A;s__Candidimonas_A sp002849615	OEZ014112
mk_XJ-S_mwp_bin.52	XJ	72.31	1.48	Medium	d__Bacteria;p__Proteobacteria;c__Gammaproteobacteria;o__Burkholderiales;f__Burkholderiaceae;g__Castellaniella;s__	OEZ014112
mk_DQ-S_mwp_bin.42	DQ	94.82	0.67	High	d__Bacteria;p__Proteobacteria;c__Gammaproteobacteria;o__Burkholderiales;f__Burkholderiaceae;g__Comamonas;s__Comamonas aquatica	OEZ014112
mk_SLO-3W_mwp_bin.1	SL	99.41	0.13	High	d__Bacteria;p__Proteobacteria;c__Gammaproteobacteria;o__Burkholderiales;f__Burkholderiaceae;g__Extensimonas;s__Extensimonas perlucida	OEZ014112
mk_DQ-S_mwp_bin.59	DQ	99.61	0	High	d__Bacteria;p__Proteobacteria;c__Gammaproteobacteria;o__Burkholderiales;f__Burkholderiaceae;g__Hydrogenophaga;s__	OEZ014112
mk_DQ-S_mwp_bin.68	DQ	99.61	1.52	High	d__Bacteria;p__Proteobacteria;c__Gammaproteobacteria;o__Burkholderiales;f__Burkholderiaceae;g__Hydrogenophaga;s__	OEZ014112
mk_WSN_mwp_bin.52	XJ	98.91	0.23	High	d__Bacteria;p__Proteobacteria;c__Gammaproteobacteria;o__Burkholderiales;f__Burkholderiaceae;g__Hydrogenophaga;s__Hydrogenophaga sp018335615	OEZ014112
mk_DQ-S_mwp_bin.80	DQ	100	0.03	High	d__Bacteria;p__Proteobacteria;c__Gammaproteobacteria;o__Burkholderiales;f__Burkholderiaceae;g__JAAYGT01;s__	OEZ014112
mk_DQ-W2_mwp_bin.73	DQ	93.24	0.88	High	d__Bacteria;p__Proteobacteria;c__Gammaproteobacteria;o__Burkholderiales;f__Burkholderiaceae;g__JAAYGT01;s__JAAYGT01 sp012727555	OEZ014112
mk_K037-5_mwp_bin.5	LH	95.57	1.94	High	d__Bacteria;p__Proteobacteria;c__Gammaproteobacteria;o__Burkholderiales;f__Burkholderiaceae;g__Lacisediminimonas;s__	OEZ014112
mk_K037-5_mwp_bin.14	LH	99.84	0.62	High	d__Bacteria;p__Proteobacteria;c__Gammaproteobacteria;o__Burkholderiales;f__Burkholderiaceae;g__Noviherbaspirillum;s__	OEZ014112
mk_DQ-S_mwp_bin.43	DQ	96.45	0.03	High	d__Bacteria;p__Proteobacteria;c__Gammaproteobacteria;o__Burkholderiales;f__Burkholderiaceae;g__Parapusillimonas;s__Parapusillimonas sp013416435	OEZ014112
mk_Yang2_mwp_bin.2	SL	99.61	0.09	High	d__Bacteria;p__Proteobacteria;c__Gammaproteobacteria;o__Burkholderiales;f__Burkholderiaceae;g__Polaromonas;s__	OEZ014112
mk_DQ-W2_mwp_bin.128	DQ	98.34	0.47	High	d__Bacteria;p__Proteobacteria;c__Gammaproteobacteria;o__Burkholderiales;f__Burkholderiaceae;g__Pusillimonas_A;s__	OEZ014112
mk_SL-jing2_mwp_bin.70	SL	98.89	0.53	High	d__Bacteria;p__Proteobacteria;c__Gammaproteobacteria;o__Burkholderiales;f__Burkholderiaceae;g__Pusillimonas_A;s__	OEZ014112
B1-2_mwp_bin.40	CQ	76.7	0.66	Medium	d__Bacteria;p__Proteobacteria;c__Gammaproteobacteria;o__Burkholderiales;f__Burkholderiaceae;g__Pusillimonas_A;s__	OEZ014112
mk_CY-2_mwp_bin.136	XJ	94.26	2.05	High	d__Bacteria;p__Proteobacteria;c__Gammaproteobacteria;o__Burkholderiales;f__Burkholderiaceae;g__QZKY01;s__	OEZ014112
mk_CY-2_mwp_bin.137	XJ	99.98	0.93	High	d__Bacteria;p__Proteobacteria;c__Gammaproteobacteria;o__Burkholderiales;f__Burkholderiaceae;g__Rhodoferax;s__	OEZ014112
mk_CY-2_mwp_bin.94	XJ	94.75	1.19	High	d__Bacteria;p__Proteobacteria;c__Gammaproteobacteria;o__Burkholderiales;f__Burkholderiaceae;g__Rhodoferax;s__	OEZ014112
mk_JZ-2_mwp_bin.29	TC	99.26	1.9	High	d__Bacteria;p__Proteobacteria;c__Gammaproteobacteria;o__Burkholderiales;f__Burkholderiaceae;g__Rubrivivax;s__	OEZ014112
mk_WSN_mwp_bin.11	XJ	92.02	1.2	High	d__Bacteria;p__Proteobacteria;c__Gammaproteobacteria;o__Burkholderiales;f__Burkholderiaceae;g__SCN-69-89;s__	OEZ014112
mk_DQ-W2_mwp_bin.83	DQ	84.52	6.22	Medium	d__Bacteria;p__Proteobacteria;c__Gammaproteobacteria;o__Burkholderiales;f__Burkholderiaceae;g__Tepidimonas;s__Tepidimonas fonticaldi	OEZ014112
mk_TB2-1_mwp_bin.5.orig	HB	100	1.07	High	d__Bacteria;p__Proteobacteria;c__Gammaproteobacteria;o__Burkholderiales;f__Burkholderiaceae;g__Thiomonas;s__	OEZ014112
mk_DQ-S_mwp_bin.6	DQ	100	1.32	High	d__Bacteria;p__Proteobacteria;c__Gammaproteobacteria;o__Burkholderiales;f__Burkholderiaceae;g__Verticiella;s__	OEZ014112
mk_SY-01_mwp_bin.115	LH	81.27	2.89	Medium	d__Bacteria;p__Proteobacteria;c__Gammaproteobacteria;o__Burkholderiales;f__Gallionellaceae;g__Gallionella;s__	OEZ014112
mk_SY-01_mwp_bin.61	LH	88.21	1.12	Medium	d__Bacteria;p__Proteobacteria;c__Gammaproteobacteria;o__Burkholderiales;f__Gallionellaceae;g__Gallionella;s__	OEZ014112
mk_SY-01_mwp_bin.79	LH	79.62	1.66	Medium	d__Bacteria;p__Proteobacteria;c__Gammaproteobacteria;o__Burkholderiales;f__Gallionellaceae;g__RI-121;s__	OEZ014112
mk_SY-01_mwp_bin.58	LH	95.46	3.41	High	d__Bacteria;p__Proteobacteria;c__Gammaproteobacteria;o__Burkholderiales;f__Gallionellaceae;g__Sideroxydans;s__	OEZ014112
mk_SY-01_mwp_bin.71	LH	81.31	2.16	Medium	d__Bacteria;p__Proteobacteria;c__Gammaproteobacteria;o__Burkholderiales;f__Gallionellaceae;g__Sideroxydans;s__Sideroxydans sp011620315	OEZ014112
mk_SL1_mwp_bin.6	SL	92.58	2.14	High	d__Bacteria;p__Proteobacteria;c__Gammaproteobacteria;o__Burkholderiales;f__Methylophilaceae;g__MM2;s__	OEZ014112
mk_DQ-W2_mwp_bin.69	DQ	94.85	0	High	d__Bacteria;p__Proteobacteria;c__Gammaproteobacteria;o__Burkholderiales;f__Methylophilaceae;g__UBA6140;s__	OEZ014112
mk_JZ-2_mwp_bin.197	TC	100	0.67	High	d__Bacteria;p__Proteobacteria;c__Gammaproteobacteria;o__Burkholderiales;f__Methylophilaceae;g__UBA6140;s__	OEZ014112
mk_JZ-2_mwp_bin.20	TC	93	1.74	High	d__Bacteria;p__Proteobacteria;c__Gammaproteobacteria;o__Burkholderiales;f__Rhodocyclaceae;g__;s__	OEZ014112
mk_DQ-W2_mwp_bin.41	DQ	91.69	1.79	High	d__Bacteria;p__Proteobacteria;c__Gammaproteobacteria;o__Burkholderiales;f__Rhodocyclaceae;g__;s__	OEZ014112
mk_DQ-S_mwp_bin.88	DQ	96.61	0.83	High	d__Bacteria;p__Proteobacteria;c__Gammaproteobacteria;o__Burkholderiales;f__Rhodocyclaceae;g__Azoarcus_D;s__	OEZ014112
mk_DQ-S_mwp_bin.55	DQ	95.44	0.83	High	d__Bacteria;p__Proteobacteria;c__Gammaproteobacteria;o__Burkholderiales;f__Rhodocyclaceae;g__Azoarcus_D;s__	OEZ014112
mk_WSN_mwp_bin.7	XJ	96.06	1.3	High	d__Bacteria;p__Proteobacteria;c__Gammaproteobacteria;o__Burkholderiales;f__Rhodocyclaceae;g__Azoarcus_D;s__	OEZ014112
mk_DQ-S_mwp_bin.65	DQ	90.02	1.8	High	d__Bacteria;p__Proteobacteria;c__Gammaproteobacteria;o__Burkholderiales;f__Rhodocyclaceae;g__Azonexus;s__Azonexus hydrophilus	OEZ014112
mk_TB2-1_mwp_bin.11.strict	HB	87.69	0.95	Medium	d__Bacteria;p__Proteobacteria;c__Gammaproteobacteria;o__Burkholderiales;f__Rhodocyclaceae;g__Azovibrio;s__	OEZ014112
mk_DQ-W2_mwp_bin.140	DQ	89.2	1.11	Medium	d__Bacteria;p__Proteobacteria;c__Gammaproteobacteria;o__Burkholderiales;f__Rhodocyclaceae;g__Azovibrio;s__	OEZ014112
mk_JZ-2_mwp_bin.33	TC	87.95	0.98	Medium	d__Bacteria;p__Proteobacteria;c__Gammaproteobacteria;o__Burkholderiales;f__Rhodocyclaceae;g__Desulfobacillus;s__	OEZ014112
mk_DQ-W2_mwp_bin.63	DQ	94.58	1.58	High	d__Bacteria;p__Proteobacteria;c__Gammaproteobacteria;o__Burkholderiales;f__Rhodocyclaceae;g__Hydrogenophilus;s__Hydrogenophilus thermoluteolus	OEZ014112
mk_XJ-S_mwp_bin.180	XJ	92.25	2.31	High	d__Bacteria;p__Proteobacteria;c__Gammaproteobacteria;o__Burkholderiales;f__Rhodocyclaceae;g__Methyloversatilis;s__	OEZ014112
mk_DQ-W2_mwp_bin.51	DQ	93.1	0.97	High	d__Bacteria;p__Proteobacteria;c__Gammaproteobacteria;o__Burkholderiales;f__Rhodocyclaceae;g__Methyloversatilis;s__Methyloversatilis discipulorum_A	OEZ014112
mk_SL2_mwp_bin.2	SL	94.92	1.21	High	d__Bacteria;p__Proteobacteria;c__Gammaproteobacteria;o__Burkholderiales;f__Rhodocyclaceae;g__Methyloversatilis;s__Methyloversatilis discipulorum_A	OEZ014112
mk_DQ-W2_mwp_bin.146	DQ	92.16	0.65	High	d__Bacteria;p__Proteobacteria;c__Gammaproteobacteria;o__Burkholderiales;f__Rhodocyclaceae;g__Rugosibacter;s__	OEZ014112
mk_SY-01_mwp_bin.24	LH	72.41	8.62	Medium	d__Bacteria;p__Proteobacteria;c__Gammaproteobacteria;o__Burkholderiales;f__Rhodocyclaceae;g__Rugosibacter;s__	OEZ014112
mk_DQ-W2_mwp_bin.28	DQ	98.34	0.21	High	d__Bacteria;p__Proteobacteria;c__Gammaproteobacteria;o__Burkholderiales;f__Rhodocyclaceae;g__Rugosibacter;s__Rugosibacter sp002422995	OEZ014112
6_mwp_bin.61	SL	94.99	0.69	High	d__Bacteria;p__Proteobacteria;c__Gammaproteobacteria;o__Burkholderiales;f__Rhodocyclaceae;g__Tepidiphilus;s__	OEZ014112
mk_ZW-S1_mwp_bin.91	JS	76.51	1.7	Medium	d__Bacteria;p__Proteobacteria;c__Gammaproteobacteria;o__Burkholderiales;f__Rhodocyclaceae;g__Tepidiphilus;s__Tepidiphilus baoligensis	OEZ014112
mk_DQ-S_mwp_bin.89	DQ	83.51	0.97	Medium	d__Bacteria;p__Proteobacteria;c__Gammaproteobacteria;o__Burkholderiales;f__Rhodocyclaceae;g__Tepidiphilus;s__Tepidiphilus baoligensis	OEZ014112
mk_TB2-1_mwp_bin.94.orig	HB	88.75	0.18	Medium	d__Bacteria;p__Proteobacteria;c__Gammaproteobacteria;o__Burkholderiales;f__Rhodocyclaceae;g__Tepidiphilus;s__Tepidiphilus succinatimandens	OEZ014112
mk_SLO-3W_mwp_bin.18	SL	99.48	0.41	High	d__Bacteria;p__Proteobacteria;c__Gammaproteobacteria;o__Burkholderiales;f__Rhodocyclaceae;g__Thauera;s__Thauera propionica	OEZ014112
mk_JZ-2_mwp_bin.90	TC	99.59	0.46	High	d__Bacteria;p__Proteobacteria;c__Gammaproteobacteria;o__Burkholderiales;f__Rhodocyclaceae;g__Thauera_A;s__	OEZ014112
mk_DQ-W2_mwp_bin.18	DQ	91.72	0.73	High	d__Bacteria;p__Proteobacteria;c__Gammaproteobacteria;o__Burkholderiales;f__Rhodocyclaceae;g__Thauera_A;s__Thauera_A hydrothermalis	OEZ014112
mk_DQ-S_mwp_bin.34	DQ	94.71	2.74	High	d__Bacteria;p__Proteobacteria;c__Gammaproteobacteria;o__Burkholderiales;f__Rhodocyclaceae;g__Thauera_A;s__Thauera_A sp014489115	OEZ014112
mk_XJ-S_mwp_bin.159	XJ	84.14	2.96	Medium	d__Bacteria;p__Proteobacteria;c__Gammaproteobacteria;o__Burkholderiales;f__SG8-39;g__SCGC-AG-212-J23;s__	OEZ014112
mk_CY-2_mwp_bin.129	XJ	98.58	0.95	High	d__Bacteria;p__Proteobacteria;c__Gammaproteobacteria;o__Burkholderiales;f__Thiobacillaceae;g__Parasulfuritortus;s__	OEZ014112
mk_JZ-2_mwp_bin.76	TC	100	0.96	High	d__Bacteria;p__Proteobacteria;c__Gammaproteobacteria;o__Burkholderiales;f__Thiobacillaceae;g__Thiobacillus;s__	OEZ014112
mk_CY-2_mwp_bin.100	XJ	73.67	4.23	Medium	d__Bacteria;p__Proteobacteria;c__Gammaproteobacteria;o__Burkholderiales;f__Thiobacillaceae;g__Thiobacillus;s__	OEZ014112
mk_SY-01_mwp_bin.106	LH	75.54	1.03	Medium	d__Bacteria;p__Proteobacteria;c__Gammaproteobacteria;o__Burkholderiales;f__Thiobacillaceae;g__Thiobacillus;s__	OEZ014112
mk_4_coSL_mwp_bin.42	SL	83.53	1.48	Medium	d__Bacteria;p__Proteobacteria;c__Gammaproteobacteria;o__Burkholderiales;f__Thiobacillaceae;g__Thiobacillus;s__Thiobacillus sp002256995	OEZ014112
mk_SY-01_mwp_bin.57	LH	77.46	4.14	Medium	d__Bacteria;p__Proteobacteria;c__Gammaproteobacteria;o__Burkholderiales;f__Thiobacillaceae;g__Thiobacillus;s__Thiobacillus sp003510325	OEZ014112
mk_SY-01_mwp_bin.66	LH	93.03	1.11	High	d__Bacteria;p__Proteobacteria;c__Gammaproteobacteria;o__Burkholderiales;f__UBA9220;g__UBA9220;s__	OEZ014112
mk_TB2-1_mwp_bin.32.orig	HB	96.05	1.77	High	d__Bacteria;p__Proteobacteria;c__Gammaproteobacteria;o__Burkholderiales;f__UBA9220;g__UBA9220;s__	OEZ014112
mk_XYL_mwp_bin.174	SL	93.97	3.01	High	d__Bacteria;p__Proteobacteria;c__Gammaproteobacteria;o__DSM-26407;f__DSM-26407;g__Thioalbus;s__Thioalbus denitrificans	OEZ014112
mk_DQ-W2_mwp_bin.138	DQ	88.22	1.06	Medium	d__Bacteria;p__Proteobacteria;c__Gammaproteobacteria;o__Ectothiorhodospirales;f__Ectothiorhodospiraceae;g__;s__	OEZ014112
mk_WSN_mwp_bin.8	XJ	96.03	2.9	High	d__Bacteria;p__Proteobacteria;c__Gammaproteobacteria;o__Ectothiorhodospirales;f__Thioalkalivibrionaceae;g__Thioalkalivibrio;s__	OEZ014112
mk_WSN_mwp_bin.20	XJ	70.69	0	Medium	d__Bacteria;p__Proteobacteria;c__Gammaproteobacteria;o__Ectothiorhodospirales;f__Thioalkalivibrionaceae;g__Thioalkalivibrio;s__	OEZ014112
mk_DQ-S_mwp_bin.22	DQ	96.55	0.17	High	d__Bacteria;p__Proteobacteria;c__Gammaproteobacteria;o__Enterobacterales;f__Alteromonadaceae;g__Alishewanella;s__	OEZ014112
mk_ZW-S1_mwp_bin.32	JS	93.05	0.97	High	d__Bacteria;p__Proteobacteria;c__Gammaproteobacteria;o__Enterobacterales;f__Alteromonadaceae;g__Alishewanella;s__	OEZ014112
mk_DQ-S_mwp_bin.23	DQ	81.48	1.95	Medium	d__Bacteria;p__Proteobacteria;c__Gammaproteobacteria;o__Enterobacterales;f__Alteromonadaceae;g__Alishewanella;s__Alishewanella agri	OEZ014112
mk_JZ-2_mwp_bin.18	TC	90.85	0.65	High	d__Bacteria;p__Proteobacteria;c__Gammaproteobacteria;o__Ga0077536;f__Ga0077536;g__;s__	OEZ014112
mk_JZ-2_mwp_bin.264	TC	75.41	3.01	Medium	d__Bacteria;p__Proteobacteria;c__Gammaproteobacteria;o__Ga0077536;f__Ga0077536;g__;s__	OEZ014112
mk_XJ-S_mwp_bin.82	XJ	97.38	3.22	High	d__Bacteria;p__Proteobacteria;c__Gammaproteobacteria;o__Ga0077536;f__Ga0077536;g__CAIKBL01;s__	OEZ014112
mk_XJ-S_mwp_bin.158	XJ	95.6	1.83	High	d__Bacteria;p__Proteobacteria;c__Gammaproteobacteria;o__Ga0077536;f__Ga0077536;g__Ga0077536;s__	OEZ014112
mk_WSN_mwp_bin.40	XJ	70.33	0.47	Medium	d__Bacteria;p__Proteobacteria;c__Gammaproteobacteria;o__GCA-013348725;f__GCA-013348725;g__GCA-013348725;s__	OEZ014112
mk_WSN_mwp_bin.17	XJ	72.41	0	Medium	d__Bacteria;p__Proteobacteria;c__Gammaproteobacteria;o__GCA-013348725;f__GCA-013348725;g__GCA-013348725;s__	OEZ014112
mk_JZ-2_mwp_bin.205	TC	86.4	2.08	Medium	d__Bacteria;p__Proteobacteria;c__Gammaproteobacteria;o__GCA-2729495;f__GCA-2729495;g__SHZI01;s__	OEZ014112
mk_SL1_mwp_bin.7	SL	74.96	1.15	Medium	d__Bacteria;p__Proteobacteria;c__Gammaproteobacteria;o__Halothiobacillales;f__Halothiobacillaceae;g__;s__	OEZ014112
mk_CY-2_mwp_bin.36	XJ	97.56	0.19	High	d__Bacteria;p__Proteobacteria;c__Gammaproteobacteria;o__Halothiobacillales;f__Halothiobacillaceae;g__28-57-27;s__	OEZ014112
mk_CY-2_mwp_bin.120	XJ	99.25	0.77	High	d__Bacteria;p__Proteobacteria;c__Gammaproteobacteria;o__Halothiobacillales;f__Halothiobacillaceae;g__28-57-27;s__	OEZ014112
mk_DQ-W2_mwp_bin.86	DQ	92.19	1.44	High	d__Bacteria;p__Proteobacteria;c__Gammaproteobacteria;o__Halothiobacillales;f__Halothiobacillaceae;g__28-57-27;s__	OEZ014112
mk_XYL_mwp_bin.74	SL	97.7	0	High	d__Bacteria;p__Proteobacteria;c__Gammaproteobacteria;o__Halothiobacillales;f__Halothiobacillaceae;g__Guyparkeria;s__	OEZ014112
mk_XYL_mwp_bin.3	SL	100	0.14	High	d__Bacteria;p__Proteobacteria;c__Gammaproteobacteria;o__Halothiobacillales;f__Halothiobacillaceae;g__Guyparkeria;s__	OEZ014112
mk_CY-2_mwp_bin.52	XJ	98.47	1.15	High	d__Bacteria;p__Proteobacteria;c__Gammaproteobacteria;o__Halothiobacillales;f__Halothiobacillaceae;g__Halothiobacillus;s__	OEZ014112
mk_TB2-1_mwp_bin.61.orig	HB	92.53	2.87	High	d__Bacteria;p__Proteobacteria;c__Gammaproteobacteria;o__Halothiobacillales;f__Halothiobacillaceae;g__Halothiobacillus;s__	OEZ014112
mk_SY-01_mwp_bin.60	LH	71.98	1.15	Medium	d__Bacteria;p__Proteobacteria;c__Gammaproteobacteria;o__Halothiobacillales;f__Halothiobacillaceae;g__Halothiobacillus;s__	OEZ014112
mk_XJ-S_mwp_bin.110	XJ	94.39	1.22	High	d__Bacteria;p__Proteobacteria;c__Gammaproteobacteria;o__Immundisolibacterales;f__Immundisolibacteraceae;g__Immundisolibacter;s__	OEZ014112
mk_XJ-S_mwp_bin.135	XJ	92.68	1.22	High	d__Bacteria;p__Proteobacteria;c__Gammaproteobacteria;o__Immundisolibacterales;f__Immundisolibacteraceae;g__Immundisolibacter;s__	OEZ014112
mk_SL1_mwp_bin.22	SL	84.11	7.18	Medium	d__Bacteria;p__Proteobacteria;c__Gammaproteobacteria;o__Immundisolibacterales;f__Immundisolibacteraceae;g__Immundisolibacter;s__	OEZ014112
mk_DQ-W2_mwp_bin.35	DQ	98.17	0.61	High	d__Bacteria;p__Proteobacteria;c__Gammaproteobacteria;o__Immundisolibacterales;f__Immundisolibacteraceae;g__Immundisolibacter;s__Immundisolibacter sp014359565	OEZ014112
mk_XJ-S_mwp_bin.178	XJ	93.97	0.27	High	d__Bacteria;p__Proteobacteria;c__Gammaproteobacteria;o__JAHJQQ01;f__JAHJQQ01;g__;s__	OEZ014112
L48_mwp_bin.11	SL	71.57	2.57	Medium	d__Bacteria;p__Proteobacteria;c__Gammaproteobacteria;o__JAHJQQ01;f__JAHJQQ01;g__;s__	OEZ014112
mk_XJ-S_mwp_bin.41	XJ	75.86	0	Medium	d__Bacteria;p__Proteobacteria;c__Gammaproteobacteria;o__Legionellales;f__Legionellaceae;g__;s__	OEZ014112
mk_XJ-S_mwp_bin.194	XJ	89.47	3.9	Medium	d__Bacteria;p__Proteobacteria;c__Gammaproteobacteria;o__Legionellales;f__Legionellaceae;g__JACETI01;s__	OEZ014112
mk_XJ-S_mwp_bin.97	XJ	98.21	4.04	High	d__Bacteria;p__Proteobacteria;c__Gammaproteobacteria;o__Legionellales;f__Legionellaceae;g__Legionella;s__	OEZ014112
mk_SY-01_mwp_bin.93	LH	92.62	0.81	High	d__Bacteria;p__Proteobacteria;c__Gammaproteobacteria;o__Legionellales;f__Legionellaceae;g__Legionella;s__Legionella drancourtii	OEZ014112
mk_SY-01_mwp_bin.105	LH	90.62	0.42	High	d__Bacteria;p__Proteobacteria;c__Gammaproteobacteria;o__Legionellales;f__Legionellaceae;g__Legionella_C;s__	OEZ014112
mk_XJ-S_mwp_bin.71	XJ	98.26	1.94	High	d__Bacteria;p__Proteobacteria;c__Gammaproteobacteria;o__Legionellales;f__Legionellaceae;g__Legionella_C;s__	OEZ014112
mk_DQ-W2_mwp_bin.36	DQ	97.7	2.51	High	d__Bacteria;p__Proteobacteria;c__Gammaproteobacteria;o__Methylococcales;f__Methylococcaceae;g__Methylococcus;s__	OEZ014112
mk_XYL_mwp_bin.169	SL	96.2	2.05	High	d__Bacteria;p__Proteobacteria;c__Gammaproteobacteria;o__Nevskiales;f__Algiphilaceae;g__;s__	OEZ014112
mk_XJ-S_mwp_bin.59	XJ	89.57	0.8	Medium	d__Bacteria;p__Proteobacteria;c__Gammaproteobacteria;o__Nevskiales;f__Nevskiaceae;g__;s__	OEZ014112
mk_Yang2_mwp_bin.64	SL	82	4.52	Medium	d__Bacteria;p__Proteobacteria;c__Gammaproteobacteria;o__Nitrosococcales;f__Methylophagaceae;g__Methylophaga;s__	OEZ014112
B1-2_mwp_bin.52	CQ	97.84	1.35	High	d__Bacteria;p__Proteobacteria;c__Gammaproteobacteria;o__Pseudomonadales;f__Cellvibrionaceae;g__Microbulbifer;s__	OEZ014112
mk_CY-2_mwp_bin.141	XJ	96.59	1.06	High	d__Bacteria;p__Proteobacteria;c__Gammaproteobacteria;o__Pseudomonadales;f__DSM-6294;g__Thalassolituus;s__	OEZ014112
mk_WSN_mwp_bin.41	XJ	92.68	5.44	Medium	d__Bacteria;p__Proteobacteria;c__Gammaproteobacteria;o__Pseudomonadales;f__Halomonadaceae;g__Halomonas;s__	OEZ014112
mk_WSN_mwp_bin.15	XJ	72.66	4.83	Medium	d__Bacteria;p__Proteobacteria;c__Gammaproteobacteria;o__Pseudomonadales;f__Halomonadaceae;g__Halomonas;s__	OEZ014112
mk_JH-S_mwp_bin.3	JH	77.59	3.45	Medium	d__Bacteria;p__Proteobacteria;c__Gammaproteobacteria;o__Pseudomonadales;f__Halomonadaceae;g__Halomonas;s__	OEZ014112
mk_ZW-S1_mwp_bin.47	JS	99.03	0.43	High	d__Bacteria;p__Proteobacteria;c__Gammaproteobacteria;o__Pseudomonadales;f__Halomonadaceae;g__Halomonas;s__Halomonas aquamarina	OEZ014112
mk_SL2_mwp_bin.11	SL	100	0.43	High	d__Bacteria;p__Proteobacteria;c__Gammaproteobacteria;o__Pseudomonadales;f__Halomonadaceae;g__Halomonas;s__Halomonas hamiltonii	OEZ014112
mk_XYL_mwp_bin.56	SL	95.09	1.3	High	d__Bacteria;p__Proteobacteria;c__Gammaproteobacteria;o__Pseudomonadales;f__HTCC2089;g__;s__	OEZ014112
2_mwp_bin.24	SL	89.58	3.55	Medium	d__Bacteria;p__Proteobacteria;c__Gammaproteobacteria;o__Pseudomonadales;f__HTCC2089;g__;s__	OEZ014112
mk_SL1_mwp_bin.15	SL	81.9	0	Medium	d__Bacteria;p__Proteobacteria;c__Gammaproteobacteria;o__Pseudomonadales;f__Ketobacteraceae;g__Ch67;s__	OEZ014112
mk_DQ-W2_mwp_bin.23	DQ	89.56	1.1	Medium	d__Bacteria;p__Proteobacteria;c__Gammaproteobacteria;o__Pseudomonadales;f__Moraxellaceae;g__Acinetobacter;s__Acinetobacter johnsonii	OEZ014112
mk_Yang2_mwp_bin.32	SL	99.43	0	High	d__Bacteria;p__Proteobacteria;c__Gammaproteobacteria;o__Pseudomonadales;f__Moraxellaceae;g__Alkanindiges;s__	OEZ014112
mk_SL-jing2_mwp_bin.17	SL	99.73	0	High	d__Bacteria;p__Proteobacteria;c__Gammaproteobacteria;o__Pseudomonadales;f__Moraxellaceae;g__Psychrobacter;s__	OEZ014112
mk_SL-jing2_mwp_bin.40	SL	80.52	2.07	Medium	d__Bacteria;p__Proteobacteria;c__Gammaproteobacteria;o__Pseudomonadales;f__Moraxellaceae;g__Psychrobacter;s__Psychrobacter immobilis_B	OEZ014112
mk_ZW-S1_mwp_bin.30	JS	97.35	0.21	High	d__Bacteria;p__Proteobacteria;c__Gammaproteobacteria;o__Pseudomonadales;f__Nitrincolaceae;g__Marinobacterium;s__	OEZ014112
mk_SL1_mwp_bin.37	SL	95.64	1	High	d__Bacteria;p__Proteobacteria;c__Gammaproteobacteria;o__Pseudomonadales;f__Nitrincolaceae;g__Marinobacterium;s__	OEZ014112
mk_SL1_mwp_bin.35	SL	96.19	2.3	High	d__Bacteria;p__Proteobacteria;c__Gammaproteobacteria;o__Pseudomonadales;f__Nitrincolaceae;g__Marinobacterium;s__	OEZ014112
mk_SLO-3W_mwp_bin.11	SL	70.69	0	Medium	d__Bacteria;p__Proteobacteria;c__Gammaproteobacteria;o__Pseudomonadales;f__Nitrincolaceae;g__Marinobacterium;s__	OEZ014112
GD_mwp_bin.29	SL	70.69	2.59	Medium	d__Bacteria;p__Proteobacteria;c__Gammaproteobacteria;o__Pseudomonadales;f__Nitrincolaceae;g__Marinobacterium;s__Marinobacterium georgiense	OEZ014112
mk_JH-S_mwp_bin.35	JH	98.28	1.02	High	d__Bacteria;p__Proteobacteria;c__Gammaproteobacteria;o__Pseudomonadales;f__Oleiphilaceae;g__Halospina;s__Halospina utahensis_B	OEZ014112
mk_4_coSL_mwp_bin.276	SL	97.68	0.09	High	d__Bacteria;p__Proteobacteria;c__Gammaproteobacteria;o__Pseudomonadales;f__Oleiphilaceae;g__Marinobacter;s__	OEZ014112
mk_TB2-1_mwp_bin.1.strict	HB	95.27	0.53	High	d__Bacteria;p__Proteobacteria;c__Gammaproteobacteria;o__Pseudomonadales;f__Oleiphilaceae;g__Marinobacter;s__	OEZ014112
mk_XYL_mwp_bin.25	SL	71.72	0	Medium	d__Bacteria;p__Proteobacteria;c__Gammaproteobacteria;o__Pseudomonadales;f__Oleiphilaceae;g__Marinobacter;s__	OEZ014112
mk_SLO-3W_mwp_bin.15	SL	100	0.07	High	d__Bacteria;p__Proteobacteria;c__Gammaproteobacteria;o__Pseudomonadales;f__Oleiphilaceae;g__Marinobacter;s__Marinobacter hydrocarbonoclasticus	OEZ014112
mk_SL1_mwp_bin.27	SL	97.37	0.14	High	d__Bacteria;p__Proteobacteria;c__Gammaproteobacteria;o__Pseudomonadales;f__Oleiphilaceae;g__Marinobacter;s__Marinobacter lutaoensis	OEZ014112
mk_JH-S_mwp_bin.14	JH	96.94	0.48	High	d__Bacteria;p__Proteobacteria;c__Gammaproteobacteria;o__Pseudomonadales;f__Oleiphilaceae;g__Marinobacter;s__Marinobacter persicus	OEZ014112
B1-2_mwp_bin.9	CQ	78.28	0	Medium	d__Bacteria;p__Proteobacteria;c__Gammaproteobacteria;o__Pseudomonadales;f__Oleiphilaceae;g__Marinobacter;s__Marinobacter sp014359475	OEZ014112
mk_SLO-3W_mwp_bin.17	SL	73.28	0	Medium	d__Bacteria;p__Proteobacteria;c__Gammaproteobacteria;o__Pseudomonadales;f__Oleiphilaceae;g__Marinobacter;s__Marinobacter vinifirmus	OEZ014112
mk_WSN_mwp_bin.26	XJ	98.4	0	High	d__Bacteria;p__Proteobacteria;c__Gammaproteobacteria;o__Pseudomonadales;f__Porticoccaceae;g__JAGPUQ01;s__	OEZ014112
mk_XJ-S_mwp_bin.43	XJ	91.09	1.67	High	d__Bacteria;p__Proteobacteria;c__Gammaproteobacteria;o__Pseudomonadales;f__Pseudohongiellaceae;g__;s__	OEZ014112
mk_DQ-S_mwp_bin.9	DQ	74.48	3.45	Medium	d__Bacteria;p__Proteobacteria;c__Gammaproteobacteria;o__Pseudomonadales;f__Pseudomonadaceae;g__Pseudomonas;s__Pseudomonas aeruginosa	OEZ014112
mk_DQ-W2_mwp_bin.79	DQ	76.73	2.29	Medium	d__Bacteria;p__Proteobacteria;c__Gammaproteobacteria;o__Pseudomonadales;f__Pseudomonadaceae;g__Pseudomonas_A;s__	OEZ014112
mk_CY-2_mwp_bin.29	XJ	79.41	2	Medium	d__Bacteria;p__Proteobacteria;c__Gammaproteobacteria;o__Pseudomonadales;f__Pseudomonadaceae;g__Pseudomonas_A;s__	OEZ014112
mk_SLO-3W_mwp_bin.6	SL	99.94	0.27	High	d__Bacteria;p__Proteobacteria;c__Gammaproteobacteria;o__Pseudomonadales;f__Pseudomonadaceae;g__Pseudomonas_A;s__Pseudomonas_A balearica	OEZ014112
mk_SL2_mwp_bin.1	SL	99.86	0.27	High	d__Bacteria;p__Proteobacteria;c__Gammaproteobacteria;o__Pseudomonadales;f__Pseudomonadaceae;g__Pseudomonas_A;s__Pseudomonas_A stutzeri	OEZ014112
mk_ZW-S1_mwp_bin.50	JS	72.41	1.72	Medium	d__Bacteria;p__Proteobacteria;c__Gammaproteobacteria;o__Pseudomonadales;f__Pseudomonadaceae;g__Pseudomonas_A;s__Pseudomonas_A stutzeri_AH	OEZ014112
mk_SL-jing2_mwp_bin.47	SL	97.84	0.6	High	d__Bacteria;p__Proteobacteria;c__Gammaproteobacteria;o__Pseudomonadales;f__Pseudomonadaceae;g__Pseudomonas_D;s__	OEZ014112
mk_WSN_mwp_bin.35	XJ	95.06	0.66	High	d__Bacteria;p__Proteobacteria;c__Gammaproteobacteria;o__Pseudomonadales;f__Pseudomonadaceae;g__Pseudomonas_D;s__	OEZ014112
mk_DQ-W2_mwp_bin.112	DQ	94.87	1.61	High	d__Bacteria;p__Proteobacteria;c__Gammaproteobacteria;o__Pseudomonadales;f__Pseudomonadaceae;g__Pseudomonas_D;s__Pseudomonas_D aestusnigri	OEZ014112
mk_Yang2_mwp_bin.31	SL	91.42	1.01	High	d__Bacteria;p__Proteobacteria;c__Gammaproteobacteria;o__Pseudomonadales;f__Pseudomonadaceae;g__Pseudomonas_E;s__Pseudomonas_E veronii	OEZ014112
mk_DQ-S_mwp_bin.56	DQ	99.43	1.12	High	d__Bacteria;p__Proteobacteria;c__Gammaproteobacteria;o__Pseudomonadales;f__Pseudomonadaceae;g__Pseudomonas_K;s__	OEZ014112
mk_DQ-S_mwp_bin.78	DQ	71.9	3.45	Medium	d__Bacteria;p__Proteobacteria;c__Gammaproteobacteria;o__Pseudomonadales;f__Pseudomonadaceae;g__Pseudomonas_K;s__	OEZ014112
mk_K037-5_mwp_bin.18	LH	86.39	3.64	Medium	d__Bacteria;p__Proteobacteria;c__Gammaproteobacteria;o__Pseudomonadales;f__Pseudomonadaceae;g__Pseudomonas_R;s__Pseudomonas_R azotifigens_A	OEZ014112
mk_XJ-S_mwp_bin.189	XJ	90.4	3.22	High	d__Bacteria;p__Proteobacteria;c__Gammaproteobacteria;o__Pseudomonadales;f__UBA5862;g__;s__	OEZ014112
mk_SLO_mwp_bin.30	SL	77.67	1.88	Medium	d__Bacteria;p__Proteobacteria;c__Gammaproteobacteria;o__QZLD01;f__;g__;s__	OEZ014112
GD_mwp_bin.95	SL	87.08	1.69	Medium	d__Bacteria;p__Proteobacteria;c__Gammaproteobacteria;o__QZLD01;f__;g__;s__	OEZ014112
mk_JZ-2_mwp_bin.19	TC	98.24	1.75	High	d__Bacteria;p__Proteobacteria;c__Gammaproteobacteria;o__SG8-11;f__SG8-11;g__UBA6921;s__	OEZ014112
mk_XYL_mwp_bin.99	SL	94.64	0.79	High	d__Bacteria;p__Proteobacteria;c__Gammaproteobacteria;o__SpSt-1174;f__SpSt-1174;g__SpSt-1174;s__SpSt-1174 sp014762505	OEZ014112
mk_XJ-S_mwp_bin.25	XJ	90.25	2.58	High	d__Bacteria;p__Proteobacteria;c__Gammaproteobacteria;o__Steroidobacterales;f__Steroidobacteraceae;g__;s__	OEZ014112
mk_JZ-2_mwp_bin.94	TC	95.29	3.62	High	d__Bacteria;p__Proteobacteria;c__Gammaproteobacteria;o__Steroidobacterales;f__Steroidobacteraceae;g__;s__	OEZ014112
mk_XYL_mwp_bin.82	SL	93.88	0.18	High	d__Bacteria;p__Proteobacteria;c__Gammaproteobacteria;o__Thiohalobacterales;f__Thiohalobacteraceae;g__Thiohalobacter;s__	OEZ014112
mk_4_coSL_mwp_bin.6	SL	97.5	1.49	High	d__Bacteria;p__Proteobacteria;c__Gammaproteobacteria;o__Thiohalomonadales;f__Thiohalomonadaceae;g__;s__	OEZ014112
mk_SY-01_mwp_bin.76	LH	72.41	3.45	Medium	d__Bacteria;p__Proteobacteria;c__Gammaproteobacteria;o__Thiohalomonadales;f__Thiohalomonadaceae;g__Sulfurivermis;s__	OEZ014112
mk_SL1_mwp_bin.10	SL	92.25	1.47	High	d__Bacteria;p__Proteobacteria;c__Gammaproteobacteria;o__Thiohalomonadales;f__Thiohalomonadaceae;g__Sulfurivermis;s__Sulfurivermis fontis	OEZ014112
mk_XYL_mwp_bin.12	SL	84.59	0.08	Medium	d__Bacteria;p__Proteobacteria;c__Gammaproteobacteria;o__Thiomicrospirales;f__Thiomicrospiraceae;g__Hydrogenovibrio;s__Hydrogenovibrio thermophilus	OEZ014112
mk_SL-jing2_mwp_bin.1	SL	99.9	0.61	High	d__Bacteria;p__Proteobacteria;c__Gammaproteobacteria;o__Thiomicrospirales;f__Thiomicrospiraceae;g__Thiomicrorhabdus;s__	OEZ014112
mk_SY-01_mwp_bin.86	LH	94.61	1.27	High	d__Bacteria;p__Proteobacteria;c__Gammaproteobacteria;o__Thiomicrospirales;f__Thiomicrospiraceae;g__Thiosulfativibrio;s__	OEZ014112
L48_mwp_bin.53	SL	89.92	2.1	Medium	d__Bacteria;p__Proteobacteria;c__Gammaproteobacteria;o__UBA2770;f__WOZS01;g__WOZS01;s__	OEZ014112
2_mwp_bin.28	SL	94.18	0	High	d__Bacteria;p__Proteobacteria;c__Gammaproteobacteria;o__UBA2770;f__WOZS01;g__WOZS01;s__WOZS01 sp011620135	OEZ014112
mk_DQ-S_mwp_bin.84	DQ	98.85	0	High	d__Bacteria;p__Proteobacteria;c__Gammaproteobacteria;o__UBA5335;f__UBA5335;g__Macondimonas;s__	OEZ014112
mk_Yang2_mwp_bin.9	SL	97.7	0.57	High	d__Bacteria;p__Proteobacteria;c__Gammaproteobacteria;o__UBA5335;f__UBA5335;g__Macondimonas;s__	OEZ014112
mk_XJ-S_mwp_bin.87	XJ	78.05	1.87	Medium	d__Bacteria;p__Proteobacteria;c__Gammaproteobacteria;o__UBA5335;f__UBA5335;g__Macondimonas;s__	OEZ014112
mk_XJ-S_mwp_bin.176	XJ	70.48	1.74	Medium	d__Bacteria;p__Proteobacteria;c__Gammaproteobacteria;o__UBA6002;f__UBA6002;g__;s__	OEZ014112
mk_XYL_mwp_bin.182	SL	72.57	0	Medium	d__Bacteria;p__Proteobacteria;c__Gammaproteobacteria;o__Xanthomonadales;f__Wenzhouxiangellaceae;g__GCA-2722315;s__	OEZ014112
mk_XYL_mwp_bin.145	SL	89.42	3.84	Medium	d__Bacteria;p__Proteobacteria;c__Gammaproteobacteria;o__Xanthomonadales;f__Wenzhouxiangellaceae;g__GCA-2722315;s__	OEZ014112
mk_XJ-S_mwp_bin.51	XJ	70.69	0	Medium	d__Bacteria;p__Proteobacteria;c__Gammaproteobacteria;o__Xanthomonadales;f__Xanthomonadaceae;g__Luteimonas_B;s__	OEZ014112
mk_SL-jing2_mwp_bin.23	SL	95.87	2.3	High	d__Bacteria;p__Proteobacteria;c__Gammaproteobacteria;o__Xanthomonadales;f__Xanthomonadaceae;g__Lysobacter;s__Lysobacter spongiicola	OEZ014112
mk_XJ-S_mwp_bin.23	XJ	74.06	0.84	Medium	d__Bacteria;p__Proteobacteria;c__Gammaproteobacteria;o__Xanthomonadales;f__Xanthomonadaceae;g__Pseudoxanthomonas_A;s__	OEZ014112
mk_SL-jing2_mwp_bin.22	SL	88.21	0.82	Medium	d__Bacteria;p__Proteobacteria;c__Gammaproteobacteria;o__Xanthomonadales;f__Xanthomonadaceae;g__Pseudoxanthomonas_A;s__Pseudoxanthomonas_A spadix	OEZ014112
mk_WSN_mwp_bin.33	XJ	89.54	2.26	Medium	d__Bacteria;p__Proteobacteria;c__Gammaproteobacteria;o__XN24;f__XN24;g__XN24;s__	OEZ014112
mk_CY-2_mwp_bin.66	XJ	94.09	1.08	High	d__Bacteria;p__PUNC01;c__PUNC01;o__PUNC01;f__PWXJ01;g__;s__	OEZ014112
mk_ZW-S1_mwp_bin.120	JS	87.76	2.67	Medium	d__Bacteria;p__Riflebacteria;c__Ozemobacteria;o__Ozemobacterales;f__Ozemobacteraceae;g__;s__	OEZ014112
mk_XYL_mwp_bin.165	SL	98.23	1.52	High	d__Bacteria;p__Spirochaetota;c__Spirochaetia;o__DSM-16054;f__Sediminispirochaetaceae;g__;s__	OEZ014112
B1-2_mwp_bin.62	CQ	96.52	2.84	High	d__Bacteria;p__Spirochaetota;c__Spirochaetia;o__DSM-16054;f__Sediminispirochaetaceae;g__;s__	OEZ014112
mk_XYL_mwp_bin.18	SL	88.36	0	Medium	d__Bacteria;p__Spirochaetota;c__Spirochaetia;o__DSM-16054;f__Sediminispirochaetaceae;g__Sediminispirochaeta;s__	OEZ014112
mk_XYL_mwp_bin.187	SL	99.17	1.6	High	d__Bacteria;p__Spirochaetota;c__Spirochaetia;o__DSM-27196;f__Alkalispirochaetaceae;g__Alkalispirochaeta;s__	OEZ014112
mk_XYL_mwp_bin.22	SL	97.2	1.6	High	d__Bacteria;p__Spirochaetota;c__Spirochaetia;o__DSM-27196;f__Alkalispirochaetaceae;g__Alkalispirochaeta;s__	OEZ014112
mk_4_coSL_mwp_bin.189	SL	89.88	2.31	Medium	d__Bacteria;p__Spirochaetota;c__Spirochaetia;o__DSM-27196;f__SLST01;g__SLST01;s__	OEZ014112
mk_JH-S_mwp_bin.16	JH	97.66	2.27	High	d__Bacteria;p__Spirochaetota;c__Spirochaetia;o__JABMQR01;f__JABMQR01;g__;s__	OEZ014112
mk_XYL_mwp_bin.98	SL	85.18	2.27	Medium	d__Bacteria;p__Spirochaetota;c__Spirochaetia;o__JABMQR01;f__JABMQR01;g__;s__	OEZ014112
L48_mwp_bin.20	SL	79.53	3.89	Medium	d__Bacteria;p__Spirochaetota;c__Spirochaetia;o__JAFGDJ01;f__JAFGDJ01;g__JAFGDJ01;s__	OEZ014112
mk_XYL_mwp_bin.47	SL	72.78	0.31	Medium	d__Bacteria;p__Spirochaetota;c__Spirochaetia;o__JC444;f__UBA9216;g__;s__	OEZ014112
G0-4_mwp_bin.46	SL	86.86	0	Medium	d__Bacteria;p__Spirochaetota;c__Spirochaetia;o__Sphaerochaetales;f__Sphaerochaetaceae;g__;s__	OEZ014112
mk_TB2-1_mwp_bin.25.permissive	HB	97.73	0	High	d__Bacteria;p__Spirochaetota;c__Spirochaetia;o__Sphaerochaetales;f__Sphaerochaetaceae;g__Sphaerochaeta;s__	OEZ014112
G0-2_mwp_bin.21	SL	96.52	2.27	High	d__Bacteria;p__Spirochaetota;c__Spirochaetia;o__Sphaerochaetales;f__Sphaerochaetaceae;g__Sphaerochaeta;s__	OEZ014112
mk_SY-01_mwp_bin.78	LH	70.71	0	Medium	d__Bacteria;p__Spirochaetota;c__Spirochaetia;o__Sphaerochaetales;f__Sphaerochaetaceae;g__Sphaerochaeta;s__	OEZ014112
mk_CY-2_mwp_bin.133	XJ	85.78	2.93	Medium	d__Bacteria;p__Spirochaetota;c__Spirochaetia;o__Sphaerochaetales;f__Sphaerochaetaceae;g__Sphaerochaeta;s__	OEZ014112
G0-2_mwp_bin.37	SL	92.67	0	High	d__Bacteria;p__Spirochaetota;c__Spirochaetia;o__Sphaerochaetales;f__Sphaerochaetaceae;g__Sphaerochaeta;s__Sphaerochaeta halotolerans	OEZ014112
mk_DQ-S_mwp_bin.27	DQ	85.95	1.43	Medium	d__Bacteria;p__Spirochaetota;c__Spirochaetia;o__Sphaerochaetales;f__Sphaerochaetaceae;g__Sphaerochaeta;s__Sphaerochaeta sp002432715	OEZ014112
mk_CY-2_mwp_bin.115	XJ	85.8	0	Medium	d__Bacteria;p__Spirochaetota;c__Spirochaetia;o__Sphaerochaetales;f__Sphaerochaetaceae;g__UBA8525;s__	OEZ014112
mk_DQ-W2_mwp_bin.49	DQ	98.8	0	High	d__Bacteria;p__Spirochaetota;c__Spirochaetia;o__Treponematales;f__Termitinemataceae;g__;s__	OEZ014112
G0-2_mwp_bin.53	SL	96.52	0	High	d__Bacteria;p__Spirochaetota;c__Spirochaetia;o__Treponematales;f__Termitinemataceae;g__;s__	OEZ014112
mk_DQ-W2_mwp_bin.99	DQ	99.43	2.37	High	d__Bacteria;p__Spirochaetota;c__Spirochaetia;o__Treponematales;f__UBA12059;g__JAAYUR01;s__JAAYUR01 sp012517645	OEZ014112
mk_DQ-W2_mwp_bin.125	DQ	86.68	0	Medium	d__Bacteria;p__Spirochaetota;c__Spirochaetia;o__Treponematales;f__UBA8932;g__Rectinema;s__Rectinema sp011368145	OEZ014112
mk_TB2-1_mwp_bin.112.strict	HB	98.85	0	High	d__Bacteria;p__Spirochaetota;c__Spirochaetia;o__Treponematales;f__UBA8932;g__Rectinema;s__Rectinema subterraneum	OEZ014112
mk_CY-2_mwp_bin.44	XJ	93.47	1.36	High	d__Bacteria;p__Spirochaetota;c__Spirochaetia;o__Treponematales;f__UBA8932;g__UBA11090;s__	OEZ014112
mk_XYL_mwp_bin.125	SL	80.17	1.43	Medium	d__Bacteria;p__Spirochaetota;c__UBA4802;o__UBA4802;f__UB4802;g__M55B154;s__	OEZ014112
mk_ZW-S1_mwp_bin.15	JS	70.2	1.99	Medium	d__Bacteria;p__Spirochaetota;c__UBA4802;o__UBA4802;f__UB4802;g__UBA4802;s__	OEZ014112
6_mwp_bin.17	SL	94.38	1.12	High	d__Bacteria;p__Spirochaetota;c__UBA4802;o__UBA4802;f__UBA5550;g__;s__	OEZ014112
mk_JZ-2_mwp_bin.216	TC	93.98	1.83	High	d__Bacteria;p__Sumerlaeota;c__Sumerlaeia;o__MVZB01;f__MVZB01;g__;s__	OEZ014112
mk_JZ-2_mwp_bin.183	TC	97.31	4.3	High	d__Bacteria;p__Sumerlaeota;c__Sumerlaeia;o__MVZB01;f__MVZB01;g__;s__	OEZ014112
mk_JZ-2_mwp_bin.208	TC	98.9	2.33	High	d__Bacteria;p__Sumerlaeota;c__Sumerlaeia;o__MWCT01;f__;g__;s__	OEZ014112
mk_JZ-2_mwp_bin.153	TC	98.88	2.25	High	d__Bacteria;p__Sumerlaeota;c__Sumerlaeia;o__SLMS01;f__;g__;s__	OEZ014112
mk_DQ-W2_mwp_bin.123	DQ	92.51	0.23	High	d__Bacteria;p__Sumerlaeota;c__Sumerlaeia;o__SLMS01;f__SLMS01;g__;s__	OEZ014112
6_mwp_bin.14	SL	100	0.31	High	d__Bacteria;p__Synergistota;c__GBS-1;o__GBS-1;f__GBS-1;g__42-11;s__42-11 sp001508835	OEZ014112
mk_TB2-1_mwp_bin.113.permissive	HB	75.65	0	Medium	d__Bacteria;p__Synergistota;c__Synergistia;o__Synergistales;f__Acetomicrobiaceae;g__Acetomicrobium;s__	OEZ014112
mk_ZW-S1_mwp_bin.53	JS	80.43	0	Medium	d__Bacteria;p__Synergistota;c__Synergistia;o__Synergistales;f__Acetomicrobiaceae;g__Acetomicrobium;s__	OEZ014112
B1-2_mwp_bin.46	CQ	94.92	1	High	d__Bacteria;p__Synergistota;c__Synergistia;o__Synergistales;f__JAFGMB01;g__;s__	OEZ014112
G0-2_mwp_bin.40	SL	92.45	0.62	High	d__Bacteria;p__Synergistota;c__Synergistia;o__Synergistales;f__SV1-B22;g__SV1-B22;s__SV1-B22 sp016756725	OEZ014112
mk_CY-2_mwp_bin.72	XJ	87.98	0	Medium	d__Bacteria;p__Synergistota;c__Synergistia;o__Synergistales;f__Synergistaceae;g__Syner-03;s__Syner-03 sp002428495	OEZ014112
mk_ZW-S1_mwp_bin.125	JS	98.31	1.69	High	d__Bacteria;p__Synergistota;c__Synergistia;o__Synergistales;f__Synergistaceae;g__Thermanaerovibrio;s__Thermanaerovibrio acidaminovorans	OEZ014112
6_mwp_bin.85	SL	98.31	0	High	d__Bacteria;p__Synergistota;c__Synergistia;o__Synergistales;f__Thermovirgaceae;g__58-81;s__58-81 sp001509095	OEZ014112
mk_ZW-S1_mwp_bin.2	JS	94.92	0	High	d__Bacteria;p__Synergistota;c__Synergistia;o__Synergistales;f__Thermovirgaceae;g__Thermovirga;s__Thermovirga lienii	OEZ014112
mk_4_coSL_mwp_bin.131	SL	100	2.85	High	d__Bacteria;p__Synergistota;c__Synergistia;o__Synergistales;f__Thermovirgaceae;g__UBA1876;s__	OEZ014112
mk_SL-HX_mwp_bin.76	SL	81.05	6.78	Medium	d__Bacteria;p__Synergistota;c__Synergistia;o__Synergistales;f__Thermovirgaceae;g__UBA1876;s__	OEZ014112
mk_ZW-S1_mwp_bin.33	JS	83.44	3.54	Medium	d__Bacteria;p__Synergistota;c__Synergistia;o__Synergistales;f__Thermovirgaceae;g__UBA1876;s__	OEZ014112
mk_ZW-S1_mwp_bin.66	JS	94.92	0	High	d__Bacteria;p__Synergistota;c__Synergistia;o__Synergistales;f__Thermovirgaceae;g__UBA1876;s__UBA1876 sp003446665	OEZ014112
mk_CY-2_mwp_bin.60	XJ	89.83	1.69	Medium	d__Bacteria;p__Synergistota;c__Synergistia;o__Synergistales;f__Thermovirgaceae;g__UBA4066;s__UBA4066 sp002383685	OEZ014112
mk_JH-S_mwp_bin.39	JH	86.6	0	Medium	d__Bacteria;p__T1Sed10-126;c__T1Sed10-126;o__T1Sed10-126;f__T1Sed10-126;g__;s__	OEZ014112
mk_SL-HX_mwp_bin.96	SL	92.37	4.01	High	d__Bacteria;p__Thermotogota;c__Thermotogae;o__B21-G9;f__HyVt-16;g__HyVt-16;s__	OEZ014112
mk_4_coSL_mwp_bin.167	SL	81.36	0.85	Medium	d__Bacteria;p__Thermotogota;c__Thermotogae;o__MWEM01;f__MWEM01;g__;s__	OEZ014112
B1-2_mwp_bin.12	CQ	95.53	0	High	d__Bacteria;p__Thermotogota;c__Thermotogae;o__Petrotogales;f__;g__;s__	OEZ014112
mk_ZW-S1_mwp_bin.34	JS	71.55	0.63	Medium	d__Bacteria;p__Thermotogota;c__Thermotogae;o__Petrotogales;f__;g__;s__	OEZ014112
XYL_mwp_bin.20	SL	96.39	0	High	d__Bacteria;p__Thermotogota;c__Thermotogae;o__Petrotogales;f__Kosmotogaceae;g__;s__	OEZ014112
mk_4_coSL_mwp_bin.182	SL	80.19	6.9	Medium	d__Bacteria;p__Thermotogota;c__Thermotogae;o__Petrotogales;f__Kosmotogaceae;g__;s__	OEZ014112
XYL_mwp_bin.52	SL	96.55	1.72	High	d__Bacteria;p__Thermotogota;c__Thermotogae;o__Petrotogales;f__Kosmotogaceae;g__Kosmotoga;s__Kosmotoga olearia	OEZ014112
mk_4_coSL_mwp_bin.94	SL	89.42	0	Medium	d__Bacteria;p__Thermotogota;c__Thermotogae;o__Petrotogales;f__Kosmotogaceae;g__Kosmotoga_B;s__Kosmotoga_B arenicorallina	OEZ014112
mk_TB2-1_mwp_bin.89.permissive	HB	86.99	0.66	Medium	d__Bacteria;p__Thermotogota;c__Thermotogae;o__Petrotogales;f__Kosmotogaceae;g__Mesotoga;s__Mesotoga infera_B	OEZ014112
B1-2_mwp_bin.25	CQ	99.84	0.47	High	d__Bacteria;p__Thermotogota;c__Thermotogae;o__Petrotogales;f__Kosmotogaceae;g__Mesotoga;s__Mesotoga prima	OEZ014112
6_mwp_bin.51	SL	79.23	2.76	Medium	d__Bacteria;p__Thermotogota;c__Thermotogae;o__Petrotogales;f__Kosmotogaceae;g__Mesotoga;s__Mesotoga prima	OEZ014112
GD_mwp_bin.60	SL	87.7	5.83	Medium	d__Bacteria;p__Thermotogota;c__Thermotogae;o__Petrotogales;f__Kosmotogaceae;g__Mesotoga;s__Mesotoga sp002752635	OEZ014112
GD_mwp_bin.67	SL	81.97	0.34	Medium	d__Bacteria;p__Thermotogota;c__Thermotogae;o__Petrotogales;f__Kosmotogaceae;g__Mesotoga;s__Mesotoga sp003228205	OEZ014112
mk_SL1_mwp_bin.2	SL	98.28	1.72	High	d__Bacteria;p__Thermotogota;c__Thermotogae;o__Petrotogales;f__Petrotogaceae;g__Geotoga;s__Geotoga petraea	OEZ014112
2_mwp_bin.32	SL	72.89	0.34	Medium	d__Bacteria;p__Thermotogota;c__Thermotogae;o__Petrotogales;f__Petrotogaceae;g__Petrotoga;s__Petrotoga miotherma	OEZ014112
6_mwp_bin.83	SL	87.93	0	Medium	d__Bacteria;p__Thermotogota;c__Thermotogae;o__Petrotogales;f__Petrotogaceae;g__Petrotoga;s__Petrotoga mobilis	OEZ014112
XYL_mwp_bin.88	SL	96.39	0	High	d__Bacteria;p__Thermotogota;c__Thermotogae;o__Thermotogales;f__DSM-5069;g__B6-G13;s__	OEZ014112
mk_XJ-S_mwp_bin.84	XJ	75.44	2.35	Medium	d__Bacteria;p__Thermotogota;c__Thermotogae;o__Thermotogales;f__DSM-5069;g__Pseudothermotoga_A;s__Pseudothermotoga_A caldifontis	OEZ014112
mk_DQ-W2_mwp_bin.98	DQ	96.55	3.45	High	d__Bacteria;p__Thermotogota;c__Thermotogae;o__Thermotogales;f__DSM-5069;g__Pseudothermotoga_A;s__Pseudothermotoga_A hypogea	OEZ014112
mk_ZW-S1_mwp_bin.54	JS	99.84	1.72	High	d__Bacteria;p__Thermotogota;c__Thermotogae;o__Thermotogales;f__DSM-5069;g__Pseudothermotoga_B;s__Pseudothermotoga_B elfii	OEZ014112
mk_SL1_mwp_bin.41	SL	70.78	0	Medium	d__Bacteria;p__Thermotogota;c__Thermotogae;o__Thermotogales;f__Fervidobacteriaceae;g__Fervidobacterium;s__Fervidobacterium pennivorans	OEZ014112
mk_DQ-W2_mwp_bin.95	DQ	86.84	2.63	Medium	d__Bacteria;p__Thermotogota;c__Thermotogae;o__Thermotogales;f__Fervidobacteriaceae;g__Fervidobacterium;s__Fervidobacterium pennivorans	OEZ014112
mk_ZW-S1_mwp_bin.36	JS	90.44	1.72	High	d__Bacteria;p__Thermotogota;c__Thermotogae;o__Thermotogales;f__Fervidobacteriaceae;g__Thermosipho;s__Thermosipho africanus	OEZ014112
mk_TB2-1_mwp_bin.50.strict	HB	91.06	0.81	High	d__Bacteria;p__UBA2233;c__UBA2233;o__UBA2233;f__UBA2233;g__;s__	OEZ014112
mk_SL-HX_mwp_bin.84	SL	90.85	0.81	High	d__Bacteria;p__UBA2233;c__UBA2233;o__UBA2233;f__UBA2233;g__;s__	OEZ014112
mk_TB2-1_mwp_bin.18.strict	HB	81.91	0.81	Medium	d__Bacteria;p__UBA2233;c__UBA2233;o__UBA2233;f__UBA2233;g__;s__	OEZ014112
mk_Yang2_mwp_bin.50	SL	88.55	3.86	Medium	d__Bacteria;p__UBA2233;c__UBA2233;o__UBA2233;f__UBA2233;g__;s__	OEZ014112
mk_4_coSL_mwp_bin.55	SL	72.22	2.88	Medium	d__Bacteria;p__UBA2233;c__UBA2233;o__UBA2233;f__UBA2233;g__UBA2233;s__UBA2233 sp002347965	OEZ014112
mk_CY-2_mwp_bin.131	XJ	90.46	1.26	High	d__Bacteria;p__UBA2233;c__UBA2233;o__UBA2233;f__UBA2233;g__UBA2233;s__UBA2233 sp011620345	OEZ014112
mk_TB2-1_mwp_bin.56.orig	HB	91.12	1.63	High	d__Bacteria;p__UBA2233;c__UBA2233;o__UBA2233;f__UBA2233;g__UBA2233;s__UBA2233 sp011620345	OEZ014112
mk_DQ-S_mwp_bin.94	DQ	85.98	0.41	Medium	d__Bacteria;p__UBA2233;c__UBA2233;o__UBA2233;f__UBA2233;g__UBA2233;s__UBA2233 sp011620345	OEZ014112
L48_mwp_bin.64	SL	93.24	2.03	High	d__Bacteria;p__UBA6266;c__UBA6266;o__UBA6266;f__UBA6266;g__UBA6266;s__	OEZ014112
mk_4_coSL_mwp_bin.199	SL	86.18	2.11	Medium	d__Bacteria;p__Verrucomicrobiota;c__Kiritimatiellae;o__JAAZAB01;f__M55B126;g__M55B126;s__	OEZ014112
mk_4_coSL_mwp_bin.4	SL	90.37	2.06	High	d__Bacteria;p__Verrucomicrobiota;c__Kiritimatiellae;o__Kiritimatiellales;f__Pontiellaceae;g__;s__	OEZ014112
G0-4_mwp_bin.47	SL	92.06	1.38	High	d__Bacteria;p__Verrucomicrobiota;c__Kiritimatiellae;o__Kiritimatiellales;f__Pontiellaceae;g__UBA5540;s__	OEZ014112
mk_DQ-W2_mwp_bin.75	DQ	93.41	2.06	High	d__Bacteria;p__Verrucomicrobiota;c__Kiritimatiellae;o__Kiritimatiellales;f__Pontiellaceae;g__UBA5540;s__	OEZ014112
mk_TB2-1_mwp_bin.59.orig	HB	93.41	2.06	High	d__Bacteria;p__Verrucomicrobiota;c__Kiritimatiellae;o__Kiritimatiellales;f__Pontiellaceae;g__UBA5540;s__	OEZ014112
mk_CY-2_mwp_bin.135	XJ	80.74	3.58	Medium	d__Bacteria;p__Verrucomicrobiota;c__Kiritimatiellae;o__Kiritimatiellales;f__Pontiellaceae;g__UBA5540;s__	OEZ014112
mk_ZW-S1_mwp_bin.124	JS	93.41	3.41	High	d__Bacteria;p__Verrucomicrobiota;c__Kiritimatiellae;o__LD1-PB3;f__JAGNIJ01;g__;s__	OEZ014112
mk_CY-2_mwp_bin.74	XJ	78.8	2.7	Medium	d__Bacteria;p__Verrucomicrobiota;c__Kiritimatiellae;o__LD1-PB3;f__Lenti-01;g__Lenti-01;s__	OEZ014112
mk_DQ-W2_mwp_bin.130	DQ	95.44	2.62	High	d__Bacteria;p__Verrucomicrobiota;c__Kiritimatiellae;o__PWTM01;f__CAACVY01;g__CAACVY01;s__	OEZ014112
B1-2_mwp_bin.27	CQ	92.43	1.42	High	d__Bacteria;p__Verrucomicrobiota;c__Kiritimatiellae;o__RFP12;f__;g__;s__	OEZ014112
mk_DQ-W2_mwp_bin.37	DQ	92.57	3.75	High	d__Bacteria;p__Verrucomicrobiota;c__Kiritimatiellae;o__RFP12;f__UBA1067;g__;s__	OEZ014112
mk_CY-2_mwp_bin.39	XJ	87.01	3.21	Medium	d__Bacteria;p__Verrucomicrobiota;c__Kiritimatiellae;o__RFP12;f__UBA1067;g__;s__	OEZ014112
mk_TB2-1_mwp_bin.30.orig	HB	95.1	4.42	High	d__Bacteria;p__Verrucomicrobiota;c__Lentisphaeria;o__JABSQK01;f__;g__;s__	OEZ014112
mk_4_coSL_mwp_bin.267	SL	76.49	4.76	Medium	d__Bacteria;p__Verrucomicrobiota;c__Lentisphaeria;o__UBA1407;f__Lenti-02;g__;s__	OEZ014112
mk_TB2-1_mwp_bin.85.orig	HB	95.75	5.42	Medium	d__Bacteria;p__Verrucomicrobiota;c__Lentisphaeria;o__UBA1407;f__Lenti-02;g__Lenti-02;s__	OEZ014112
mk_DQ-W2_mwp_bin.40	DQ	100	2.06	High	d__Bacteria;p__Verrucomicrobiota;c__Verrucomicrobiae;o__Chthoniobacterales;f__;g__;s__	OEZ014112
mk_SL-jing2_mwp_bin.20	SL	73.69	7.13	Medium	d__Bacteria;p__Verrucomicrobiota;c__Verrucomicrobiae;o__Chthoniobacterales;f__JAATET01;g__;s__	OEZ014112
mk_DQ-W2_mwp_bin.105	DQ	93.5	2.16	High	d__Bacteria;p__Verrucomicrobiota;c__Verrucomicrobiae;o__Chthoniobacterales;f__Terrimicrobiaceae;g__Terrimicrobium;s__	OEZ014112
mk_XJ-S_mwp_bin.157	XJ	98.31	2.7	High	d__Bacteria;p__Verrucomicrobiota;c__Verrucomicrobiae;o__Methylacidiphilales;f__JAAUTS01;g__;s__	OEZ014112
mk_JZ-2_mwp_bin.231	TC	97.3	2.03	High	d__Bacteria;p__Verrucomicrobiota;c__Verrucomicrobiae;o__Opitutales;f__Opitutaceae;g__Didemnitutus;s__	OEZ014112
mk_XJ-S_mwp_bin.154	XJ	91.42	2.03	High	d__Bacteria;p__Verrucomicrobiota;c__Verrucomicrobiae;o__Opitutales;f__Opitutaceae;g__Didemnitutus;s__	OEZ014112
mk_DQ-W2_mwp_bin.81	DQ	95.41	3.42	High	d__Bacteria;p__Verrucomicrobiota;c__Verrucomicrobiae;o__Opitutales;f__Opitutaceae;g__IMCC26134_A;s__	OEZ014112
mk_JZ-2_mwp_bin.104	TC	98.65	2.03	High	d__Bacteria;p__Verrucomicrobiota;c__Verrucomicrobiae;o__Opitutales;f__Opitutaceae;g__J108;s__	OEZ014112
mk_JZ-2_mwp_bin.191	TC	99.32	1.73	High	d__Bacteria;p__Verrucomicrobiota;c__Verrucomicrobiae;o__Palsa-1439;f__;g__;s__	OEZ014112
mk_JZ-2_mwp_bin.218	TC	97.3	6.08	Medium	d__Bacteria;p__Verrucomicrobiota;c__Verrucomicrobiae;o__Palsa-1439;f__;g__;s__	OEZ014112
mk_JZ-2_mwp_bin.247	TC	99.32	2.03	High	d__Bacteria;p__Verrucomicrobiota;c__Verrucomicrobiae;o__Pedosphaerales;f__;g__;s__	OEZ014112
mk_JZ-2_mwp_bin.219	TC	97.3	3.38	High	d__Bacteria;p__Verrucomicrobiota;c__Verrucomicrobiae;o__Pedosphaerales;f__F1-12-MAGs170;g__;s__	OEZ014112
mk_JZ-2_mwp_bin.204	TC	97.97	2.03	High	d__Bacteria;p__Verrucomicrobiota;c__Verrucomicrobiae;o__Pedosphaerales;f__RI-55;g__RI-55;s__	OEZ014112
mk_SL-jing2_mwp_bin.16	SL	99.32	0.68	High	d__Bacteria;p__Verrucomicrobiota;c__Verrucomicrobiae;o__Verrucomicrobiales;f__Akkermansiaceae;g__Luteolibacter;s__	OEZ014112
mk_Yang2_mwp_bin.46	SL	99.32	0.68	High	d__Bacteria;p__Verrucomicrobiota;c__Verrucomicrobiae;o__Verrucomicrobiales;f__Akkermansiaceae;g__Luteolibacter;s__	OEZ014112
mk_4_coSL_mwp_bin.57	SL	92.31	0.1	High	d__Bacteria;p__WOR-3;c__32-111;o__32-111;f__32-111;g__;s__	OEZ014112
mk_XYL_mwp_bin.162	SL	92.86	0	High	d__Bacteria;p__WOR-3;c__32-111;o__32-111;f__32-111;g__32-111;s__32-111 sp001508335	OEZ014112
mk_ZW-S1_mwp_bin.86	JS	96.61	0	High	d__Bacteria;p__WOR-3;c__Hydrothermia;o__UBA1063;f__UBA1063;g__UBA1063;s__	OEZ014112
mk_ZW-S1_mwp_bin.117	JS	93.22	0	High	d__Bacteria;p__WOR-3;c__Hydrothermia;o__UBA1063;f__UBA1063;g__UBA1063;s__UBA1063 sp002316275	OEZ014112
mk_TB2-1_mwp_bin.35.permissive	HB	82.75	0.2	Medium	d__Bacteria;p__WOR-3;c__WOR-3;o__UBA2258;f__UBA2258;g__DTMZ01;s__	OEZ014112
L48_mwp_bin.93	SL	88.53	1.1	Medium	d__Bacteria;p__Zixibacteria;c__MSB-5A5;o__GN15;f__FEB-12;g__;s__	OEZ014112
L48_mwp_bin.40	SL	81.6	4.72	Medium	d__Bacteria;p__Zixibacteria;c__MSB-5A5;o__GN15;f__FEB-12;g__JAGNLV01;s__	OEZ014112
mk_CY-2_mwp_bin.16	XJ	100	1.1	High	d__Bacteria;p__Zixibacteria;c__MSB-5A5;o__GN15;f__FEB-12;g__QQUK01;s__	OEZ014112
mk_ZW-S1_mwp_bin.68	JS	87.23	1.26	Medium	d__Bacteria;p__Zixibacteria;c__MSB-5A5;o__GN15;f__FEB-12;g__WJKG01;s__	OEZ014112
L48_mwp_bin.99	SL	92.85	2.81	High	d__Bacteria;p__Zixibacteria;c__MSB-5A5;o__GN15;f__PGXB01;g__PGXB01;s__	OEZ014112
Notes: MAGs highlighed are hydrocarbon-degrading bacteria.

## Sheet: TableS6
Table S6 Summary of 36 metatranscriptomic samples investigated in the current study.
Sample name*	Sample type	Sequencing mode	Total Reads	Total data (Gbp)	NODE Run_accession ID
69-13	CQ	PE 2x150 bp	22188666	6.6566	OER399185
B1-2	CQ	PE 2x150 bp	23663501	7.09905	OER399185
DQ-O	DQ	PE 2x150 bp	24531785	7.35954	OER399186
DQ-S	DQ	PE 2x150 bp	18682576	5.60477	OER399186
CHAO7-1x	FS	PE 2x150 bp	15100417	4.53013	OER399187
TB-2（1）	HB	PE 2x150 bp	15846988	4.7541	OER399188
JH-S	JH	PE 2x150 bp	26513892	7.95417	OER399189
YC-O1	JS	PE 2x150 bp	21082249	6.32467	OER399190
ZW-S1	JS	PE 2x150 bp	21662741	6.49882	OER399190
K037-5	LH	PE 2x150 bp	22744812	6.82344	OER399191
SY-01	LH	PE 2x150 bp	27493626	8.24809	OER399191
29-514（1）	SL	PE 2x150 bp	22840074	6.85202	OER399192
C543	SL	PE 2x150 bp	19459302	5.83779	OER399192
N534	SL	PE 2x150 bp	21425960	6.42779	OER399192
#3	SL	PE 2x150 bp	32774499	9.83235	OER399192
guyilian	SL	PE 2x150 bp	23125400	6.93762	OER399192
#2	SL	PE 2x150 bp	29559861	8.86796	OER399192
Yang2	SL	PE 2x150 bp	27357479	8.20724	OER399192
huaxin	SL	PE 2x150 bp	22047073	6.61412	OER399192
HaoXiao	SL	PE 2x150 bp	26915850	8.07475	OER399192
Yang3	SL	PE 2x150 bp	24691100	7.40733	OER399192
SLO-XYL(50G)	SL	PE 2x150 bp	23902014	7.1706	OER399192
Dong2	SL	PE 2x150 bp	19109555	5.73287	OER399192
DONG3	TRM	PE 2x150 bp	28044959	8.41349	OER399193
S1182CH	TRM	PE 2x150 bp	27328608	8.19858	OER399193
Wusuni	XJ	PE 2x150 bp	29562011	8.8686	OER399194
CY2	XJ	PE 2x150 bp	25806054	7.74182	OER399194
Dushanzi	XJ	PE 2x150 bp	24674470	7.40234	OER399194
Heiyoushan	XJ	PE 2x150 bp	28381372	8.51441	OER399194
Xin1#	XJ	PE 2x150 bp	26056596	7.81698	OER399194
XJ-S	XJ	PE 2x150 bp	19278223	5.78347	OER399194
G003-H16	XN	PE 2x150 bp	19880328	5.9641	OER399195
G003-H18	XN	PE 2x150 bp	17608231	5.28247	OER399195
JSZ-01	YC	PE 2x150 bp	27120956	8.13629	OER399197
X14-24	ZY	PE 2x150 bp	14541213	4.36236	OER399196
Z-05	ZY	PE 2x150 bp	15994878	4.79846	OER399196

## Sheet: TableS7
Table S7 Relative abundance of Ca. Methanoliparum and hydrocarbon-degrading bacteria in microbial community based on metatranscriptomic sequencing. Notes: ND:Not detected; ×：Not tested.
Sample name	Sampling source	Sample type	Degree of degradation (0:Non, 1:Slight, 2:Moderate, 3:Moderate, 4:Severe)	Relative abundance of Ca. Methanoliparum Cluster 1 in metatranscritome (%)	Relative abundance of Ca. Methanoliparum Cluster 2 in metatranscritome (%)	Relative abundance of Ca. Methanoliparum Cluster 3 in metatranscritome (%)	Relative abundance of Ca. Methanoliparum Cluster 4 in metatranscritome (%)	Relative abundance of RBG-13-55-18 in metatranscritome (%)	Relative abundance of JS1 in metatranscritome (%)	Relative abundance of BuS5 in metatranscritome (%)	Relative abundance of Desulfatibacillaceae in metatranscritome (%)	Relative abundance of SURF-3 in metatranscritome (%)	Relative abundance of Pseudopelobacteraceae in metatranscritome (%)	Relative abundance of JADFWA01 in metatranscritome (%)	Relative abundance of Smithellaceae in metatranscritome (%)	Relative abundance of UBA4767 in metatranscritome (%)	Relative abundance of Desulfitobacteriaceae in metatranscritome (%)
DONG3	TRM	Oil	0	0.00481512	ND	ND	ND	0.00138752	0.00051532	ND	ND	ND	ND	0.00409888	0.189425	ND	0.00556007
G003-H16	XN	Oil	0	0.000553303	ND	ND	ND	0.0041945	ND	ND	1.02757e-05	0.00036166	ND	0.010956	0.0429853	ND	0.00396269
G003-H18	XN	Oil	0	0.00305098	ND	0.000647468	ND	0.00304561	ND	ND	ND	0.00245481	ND	0.00732739	0.148513	ND	0.00272676
69-13	CQ	Oil	1	0.00155003	ND	ND	ND	0.00274305	ND	ND	ND	ND	ND	0.00920572	0.328294	ND	0.00985783
JSZ-01	YC	Oil	1	ND	ND	ND	ND	0.00125549	ND	ND	1.1778e-05	ND	ND	0.00789278	0.190929	ND	0.00520111
X14-24	ZY	Oil	1	0.00589964	ND	ND	ND	0.0353923	0.00171794	ND	ND	ND	ND	0.011289	0.306995	ND	0.040603
Z-05	ZY	Oil	1	ND	ND	ND	ND	0.00624786	ND	ND	ND	ND	ND	0.00590613	0.140308	ND	0.011131
CHAO7-1x	FS	Oil	2	ND	ND	ND	ND	0.0264897	ND	ND	ND	ND	ND	0.00587321	0.294746	ND	0.00708007
TB-2（1）	HB	Oily sludge	2	0.00189807	0.0104038	0.00119203	0.0681402	0.289926	0.00681645	ND	4.25579e-05	1.10953e-05	5.02865e-05	0.00128575	0.0348037	0.000258472	2.91471
ZW-S1	JS	Oily sludge	2	9.88434	0.00271631	0.0106012	0.207689	0.0108675	0.734253	3.85576e-05	0.00102123	0.00123795	ND	0.123034	0.044826	0.00576072	0.000169637
S1182CH	TRM	Oil	2	ND	ND	ND	ND	0.00208277	ND	ND	ND	ND	ND	0.00574276	0.215966	ND	0.00641549
DQ-O	DQ	Oil	3	0.00190348	ND	ND	ND	0.00562352	ND	ND	ND	ND	ND	0.00252598	0.0577358	ND	0.00477138
JH-S	JH	Oily sludge	3	0.000143628	ND	ND	ND	0.00512124	ND	4.0764e-05	ND	ND	ND	0.00180213	0.0702949	ND	0.00207167
guyilian	SL	Oily sludge	3	11.2628	2.09057	0.364568	3.35547	0.00292273	0.0281566	0.0014349	0.00256775	0.000642275	0.000130341	0.0370523	0.169953	0.00769246	0.000756772
Dong2	SL	Oily sludge	3	13.5472	7.40767	0.395944	21.9273	0.000677839	0.00244369	0.0417828	0.00114361	0.0233465	0.00266563	0.00925341	1.27371	0.0243789	0.00176887
CY2	XJ	Oily sludge	3	0.0290547	0.00508258	0.00404282	0.088017	0.000729752	0.000494119	0.0124511	0.122729	1.09196	0.0344985	0.00389533	0.742411	0.00288144	0.0148627
B1-2	CQ	Oily sludge	4	8.95365	0.0369902	0.261681	0.072358	0.00380871	0.68688	0.000349073	8.66005e-06	9.34712e-05	0.000163723	0.244215	0.0403446	0.000277256	5.67273e-05
DQ-S	DQ	Oily sludge	4	2.99836e-05	ND	ND	ND	0.000256427	ND	ND	4.59394e-06	1.43722e-05	ND	0.000127862	0.013589	ND	0.000580291
K037-5	LH	Hydrocarbon source rock	4	0.000432011	ND	ND	ND	0.00304804	ND	ND	ND	0.000379643	2.60702e-05	0.00222016	0.0819279	ND	0.00900904
SY-01	LH	Oily sludge	4	0.000881343	0.0015275	0.000914395	0.0287407	0.00164462	5.2838e-05	0.0431797	0.000210054	0.00299828	0.000443215	0.000497907	0.00719949	0.00101051	0.000792903
#2	SL	Oily sludge	4	0.0135657	0.00737898	0.00477392	0.108521	0.000178388	7.02116e-05	3.32387e-05	0.000332703	0.000783574	4.63796e-05	0.00016007	0.00855355	ND	0.00023327
#3	SL	Oily sludge	4	0.0389385	0.0487561	0.0313815	1.09796	0.000252542	0.000268926	1.30576e-05	9.98609e-05	0.000558215	1.04114e-05	0.000223233	0.0154921	2.29347e-05	0.000681579
huaxin	SL	Oily sludge	4	1.23791	1.60766	8.69701	35.1045	0.00062975	0.439755	0.00174877	1.96083e-05	0.00295292	0.00560484	0.00824736	2.38191	0.0105197	0.00894844
HaoXiao	SL	Oily sludge	4	6.88588	0.135336	0.327613	0.232829	0.00481085	3.95798	0.000602117	6.60249e-05	0.00021318	1.00019e-05	0.07094	0.0350477	0.000436248	0.000119385
SLO-XYL(50G)	SL	Oily sludge	4	14.4318	0.027689	0.863917	0.0629729	0.00100623	2.99555	0.00200008	4.02418e-05	0.000457588	0.000184713	0.0297573	0.0338157	0.00294595	2.9874e-05
Yang2	SL	Oily sludge	4	0.00464432	0.00327078	0.00248931	0.0723926	0.000121034	0.000100943	3.18582e-06	0.000412758	0.000211857	2.54019e-06	0.000188709	0.0103296	ND	6.767e-05
Yang3	SL	Oily sludge	4	0.0824063	0.0545709	0.0404224	1.76124	0.00135752	0.000891863	4.56449e-05	0.000171973	0.00374807	3.03288e-05	0.00397316	0.0371023	5.01073e-05	0.00481574
Heiyoushan	XJ	Oily sludge	4	0.010552	0.00180351	0.00173566	0.00239099	0.00212394	0.000945634	0.000596895	ND	ND	ND	0.00597657	0.158359	ND	0.000854477
Xin1#	XJ	Oily sludge	4	0.000406509	ND	6.16198e-06	ND	0.000283873	8.87797e-05	0.000108781	1.1122e-05	0.00125437	0.00202909	0.000728647	0.247328	0.000282256	0.0120121
XJ-S	XJ	Oily sludge	4	ND	ND	ND	1.9301e-05	0.00315121	ND	ND	1.86279e-05	4.07945e-05	ND	0.00430727	0.0212985	ND	0.000394687
YC-O1	JS	Oil	×	1.77337	0.279906	0.00459513	0.110152	0.0279581	0.00765988	ND	ND	ND	ND	0.00428054	0.192385	ND	0.0144286
C543	SL	Oil production water	×	0.0196086	0.00156982	0.000161048	0.00585853	8.98075e-05	0.000325814	2.50124e-05	1.12522e-05	2.49352e-05	ND	0.000349315	0.00372007	0.000307526	1.9703e-05
N534	SL	Oil production water	×	5.05707e-05	ND	ND	1.33803e-05	3.50731e-06	ND	ND	ND	ND	ND	0.000138239	0.000237605	ND	1.75765e-05
29-514（2）	SL	Oil production water	×	6.69335e-08	ND	ND	ND	1.14885e-05	ND	ND	ND	3.20836e-06	ND	0.000553296	0.0022125	ND	6.04852e-05
Wusuni	XJ	Hydrocarbon source rock	×	0.000635377	5.56162e-06	2.72398e-05	0.000183394	0.064402	0.000350907	0.00801469	2.16331e-05	0.00263335	0.000104571	9.68429e-05	0.0132652	8.06237e-05	8.179e-05
Dushanzi	XJ	Oily sludge	×	0.00121578	ND	ND	0.000470748	0.00092316	0.000799993	0.252024	4.54332e-05	0.000895472	4.83155e-05	0.00239288	0.0107526	0.000736152	1.37418e-05

## Sheet: TableS8
Table S8 FPKM values of acrA and assA genes based on metatranscriptomic sequencing. Notes: ND:Not detected;×：Not tested.
Sample name	Sampling source	Sample type	Degree of degradation (0:Non, 1:Slight, 2:Moderate, 3:Moderate, 4:Severe)	FPKM of acrA gene of Ca. Methanoliparum in metatranscritome	FPKM of assA+bssA+nmsA genes in metatranscriptome
DONG3	TRM	Oil	0	ND	ND
G003-H16	XN	Oil	0	ND	2.23348
G003-H18	XN	Oil	0	ND	0.542811
69-13	CQ	Oil	1	ND	ND
JSZ-01	YC	Oil	1	ND	ND
X14-24	ZY	Oil	1	ND	ND
Z-05	ZY	Oil	1	ND	ND
CHAO7-1x	FS	Oil	2	ND	ND
TB-2（1）	HB	Oily sludge	2	1.98806	165.721
ZW-S1	JS	Oily sludge	2	83.3725	92.9503
S1182CH	TRM	Oil	2	ND	0.411597
DQ-O	DQ	Oil	3	ND	ND
JH-S	JH	Oily sludge	3	ND	ND
guyilian	SL	Oily sludge	3	47.4913	31.1499
Dong2	SL	Oily sludge	3	258.211	587.22
CY2	XJ	Oily sludge	3	2.10099	4838.1
B1-2	CQ	Oily sludge	4	97.5206	34.1956
DQ-S	DQ	Oily sludge	4	ND	0.0861929
K037-5	LH	Hydrocarbon source rock	4	ND	0.0350188
SY-01	LH	Oily sludge	4	ND	0.567716
#2	SL	Oily sludge	4	0.668505	ND
#3	SL	Oily sludge	4	7.49268	8.39459
huaxin	SL	Oily sludge	4	546.771	84.0649
HaoXiao	SL	Oily sludge	4	58.3194	32.9493
SLO-XYL(50G)	SL	Oily sludge	4	175.035	60.2483
Yang2	SL	Oily sludge	4	0.465553	ND
Yang3	SL	Oily sludge	4	6.6612	2.34453
Heiyoushan	XJ	Oily sludge	4	ND	ND
Xin1#	XJ	Oily sludge	4	ND	90.9793
XJ-S	XJ	Oily sludge	4	ND	ND
YC-O1	JS	Oil	×	0.73502	0.411163
C543	SL	Oil production water	×	ND	6.74266
N534	SL	Oil production water	×	ND	ND
29-514（2）	SL	Oil production water	×	ND	ND
Dushanzi	XJ	Oily sludge	×	0.0893238	32.6125
Wusuni	XJ	Hydrocarbon source rock	×	ND	1.29691

## Sheet: TableS9
Table S9 Relative abundance of Ca. Methanoliparia across global oilfields or oil-containing biotopes.
Sample accession number	BioSample accession number	Longitude	Latitude	Location	Description (type of biotopes)	Total number of sequences	Number of sequences of ‘Ca. Methanoliparia’	Relative abundance	Article Title	16S amplicon Primer
SRR1151493	SAMN02595079	61.57W	10.22N	Trinidad and Tobago: La Brea	Asphalt lake	933	60	0.0643087	No publication
SRR12106725	SAMN15396250	61.62924 W	10.23360 N	Trinidad and Tobago: Trinidad	Asphalt lake	75709	6	7.92508e-05	Indigenous microbial communities in heavy oil show a threshold response to salinity	341F and 805R
SRR12106728	SAMN15396310	61.62924 W	10.23360 N	Trinidad and Tobago: Trinidad	Asphalt lake	157155	2	1.27263e-05	Indigenous microbial communities in heavy oil show a threshold response to salinity	341F and 805R
SRR12106730	SAMN15396308	61.62924 W	10.23360 N	Trinidad and Tobago: Trinidad	Asphalt lake	175333	298	0.00169962	Indigenous microbial communities in heavy oil show a threshold response to salinity	341F and 805R
SRR12106732	SAMN15396306	61.62924 W	10.23360 N	Trinidad and Tobago: Trinidad	Asphalt lake	191338	1	5.22635e-06	Indigenous microbial communities in heavy oil show a threshold response to salinity	341F and 805R
SRR12106739	SAMN15396300	61.62924 W	10.23360 N	Trinidad and Tobago: Trinidad	Asphalt lake	261448	43	0.000164469	Indigenous microbial communities in heavy oil show a threshold response to salinity	341F and 805R
SRR12106740	SAMN15396299	61.62924 W	10.23360 N	Trinidad and Tobago: Trinidad	Asphalt lake	86667	14	0.000161538	Indigenous microbial communities in heavy oil show a threshold response to salinity	341F and 805R
SRR12106771	SAMN15396244	61.62924 W	10.23360 N	Trinidad and Tobago: Trinidad	Asphalt lake	178437	10	5.60422e-05	Indigenous microbial communities in heavy oil show a threshold response to salinity	341F and 805R
SRR12106774	SAMN15396268	61.62924 W	10.23360 N	Trinidad and Tobago: Trinidad	Asphalt lake	210694	5	2.37311e-05	Indigenous microbial communities in heavy oil show a threshold response to salinity	341F and 805R
SRR12106780	SAMN15396262	61.62924 W	10.23360 N	Trinidad and Tobago: Trinidad	Asphalt lake	206944	5	2.41611e-05	Indigenous microbial communities in heavy oil show a threshold response to salinity	341F and 805R
SRR12106783	SAMN15396260	61.62924 W	10.23360 N	Trinidad and Tobago: Trinidad	Asphalt lake	225772	2	8.85849e-06	Indigenous microbial communities in heavy oil show a threshold response to salinity	341F and 805R
SRR12106787	SAMN15396256	61.62924 W	10.23360 N	Trinidad and Tobago: Trinidad	Asphalt lake	179269	2	1.11564e-05	Indigenous microbial communities in heavy oil show a threshold response to salinity	341F and 805R
SRR12106791	SAMN15396252	61.62924 W	10.23360 N	Trinidad and Tobago: Trinidad	Asphalt lake	106539	10	9.38623e-05	Indigenous microbial communities in heavy oil show a threshold response to salinity	341F and 805R
ERR1303785	SAMEA3888833	8.52E	52.02N	Germany	Biogas sludge	156071	2	1.28147e-05	No publication
SRR2349845	SAMN04044561	5.230085E	43.45257N	France:Vitrolles	Hydrocarbon contaminated brackish lagoon	118147	1	8.46403e-06	No publication
SRR2349870	SAMN04044562	5.230085E	43.45257N	France:Vitrolles	Hydrocarbon contaminated brackish lagoon	140114	1	7.13705e-06	No publication
SRR2349944	SAMN04044566	5.188452E	43.484946N	France:Berre l'Etang	Hydrocarbon contaminated brackish lagoon	163699	1538	0.00939529	No publication
SRR2349945	SAMN04044567	5.188452E	43.484946N	France:Berre l'Etang	Hydrocarbon contaminated brackish lagoon	93776	3188	0.0339959	No publication
SRR2349948	SAMN04044563	5.230085E	43.45257N	France:Vitrolles	Hydrocarbon contaminated brackish lagoon	73928	1	1.35267e-05	No publication
SRR2349949	SAMN04044564	5.230085E	43.45257N	France:Vitrolles	Hydrocarbon contaminated brackish lagoon	65898	4	6.06999e-05	No publication
SRR2349956	SAMN04044565	5.188452E	43.484946N	France:Berre l'Etang	Hydrocarbon contaminated brackish lagoon	116879	1	8.55586e-06	No publication
AY996927.2/AY996943.2/AY996947.2/AY996950.2/AY996960.2/AY996961.2	AY996927.2-AY996963.2	72.41 E	23.13 N	India:Gujarat	Hydrocarbons containing anaerobic digester	36	6	0.166667	No publication
SRR8556112	SAMN10904506	14.0406928E	50.6604875N	Czech Republic:Usti nad Labem	Hydrocarbons containing anaerobic digester	15814	1	6.32351e-05	No publication
SRR1824394	SAMN03375197	125.100838W	44.667726N	Pacific Ocean: Hydrate Ridge, offshore OR, USA	Marine methane seep	53071	1	1.88427e-05	No publication
SRR2071636	SAMN03387671	123.5W	48.6N	Canada: Saanich Inlet, Vancouver Island, BC	Marine methane seep	18311	1	5.4612e-05	No publication
SRR2071888	SAMN03387747	123.5W	48.6N	Canada: Saanich Inlet, Vancouver Island, BC	Marine methane seep	5451	1	0.000183453	No publication
SRR2072703	SAMN03387757	123.5W	48.6N	Canada: Saanich Inlet, Vancouver Island, BC	Marine methane seep	13624	72	0.00528479	No publication
SRR2073222	SAMN03387788	123.5W	48.6N	Canada: Saanich Inlet, Vancouver Island, BC	Marine methane seep	13131	18	0.0013708	No publication
SRR2073765	SAMN03387820	123.5W	48.6N	Canada: Saanich Inlet, Vancouver Island, BC	Marine methane seep	17702	1	5.64908e-05	No publication
SRR2073850	SAMN03387834	123.5W	48.6N	Canada: Saanich Inlet, Vancouver Island, BC	Marine methane seep	11696	1	8.54993e-05	No publication
SRR2073868	SAMN03387837	123.5W	48.6N	Canada: Saanich Inlet, Vancouver Island, BC	Marine methane seep	10165	1	9.83768e-05	No publication
SRR2913568	SAMN04229584	118.4W	33.47N	USA: California, Santa Monica Basin	Marine methane seep	15670	1	6.38162e-05	No publication
SRR2913573	SAMN04229585	118.4W	33.47N	USA: California, Santa Monica Basin	Marine methane seep	16677	2	0.000119926	No publication
SRR2913576	SAMN04229586	118.4W	33.47N	USA: California, Santa Monica Basin	Marine methane seep	14257	3	0.000210423	No publication
SRR2913579	SAMN04229587	118.4W	33.47N	USA: California, Santa Monica Basin	Marine methane seep	16945	4	0.000236058	No publication
SRR2913580	SAMN04229588	118.4W	33.47N	USA: California, Santa Monica Basin	Marine methane seep	25246	1	3.96102e-05	No publication
SRR2913585	SAMN04229589	118.4W	33.47N	USA: California, Santa Monica Basin	Marine methane seep	29136	5	0.000171609	No publication
SRR2913588	SAMN04229590	118.4W	33.47N	USA: California, Santa Monica Basin	Marine methane seep	30154	1	3.31631e-05	No publication
SRR2913590	SAMN04229591	118.4W	33.47N	USA: California, Santa Monica Basin	Marine methane seep	26416	128	0.00484555	No publication
SRR6452005	SAMN08328592	118.6683W	33.789N	Pacific Ocean: USA, California, Santa Monica Basin SW	Marine methane seep	24579	2	8.13703e-05	No publication
SRR6452019	SAMN08328584	118.6667W	33.7888N	Pacific Ocean: USA, California, Santa Monica Basin SW	Marine methane seep	22114	2	9.04404e-05	No publication
SRR6452028	SAMN08328585	118.6667W	33.7888N	Pacific Ocean: USA, California, Santa Monica Basin SW	Marine methane seep	20363	2	9.82174e-05	No publication
SRR6452069	SAMN08328619	118.669433W	33.819705N	Pacific Ocean: USA, California, Santa Monica Basin SW	Marine methane seep	20470	5	0.00024426	No publication
SRR6452084	SAMN08328662	118.6683W	33.7888N	Pacific Ocean: USA, California, Santa Monica Basin SW	Marine methane seep	20220	1	4.9456e-05	No publication
SRR6452123	SAMN08328599	118.6683W	33.7891N	Pacific Ocean: USA, California, Santa Monica Basin SW	Marine methane seep	21385	1	4.67617e-05	No publication
AB899898.1/AB899902.1	AB899898.1/AB899902.1	32.53 E	29.95 N	Egypt:Suez Gulf, Elzaiteya site	Oil contaminated sediment/soil	21	2	0.0952381	No publication
AM745171.1/AM745227.1/AM746102.1/AM746103.1	AM745119–AM745259	90.98 W	27.56 N	Gulf of Mexico cold-seep	Oil contaminated sediment/soil	140	4	0.0285714	Impact of natural oil and higher hydrocarbons on microbial diversity, distribution, and activity in Gulf of Mexico cold-seep sediments	20f and 1392R
EU735576.1	EU735565.1-EU735590.1	118.44944 E	39.274524 N	China:Jidong	Oil contaminated sediment/soil	25	1	0.04	Comparison of archaeal and bacterial community structures in heavily oil-contaminated and pristine soils	571F and 1406R
GU120478.1-GU120542.1	GU120478.1-GU120542.1	61.57W	10.22N	Trinidad and Tobago: Devil's Woodyard	Oil contaminated sediment/soil	64	7	0.109375	No publication
LC431881.1-LC431919.1	LC431881.1-LC431919.1	93.437 W	21.899 N	Mexico:Gulf of Mexico	Oil contaminated sediment/soil	38	4	0.105263	No publication
SRR11004826	SAMN13940658	Missing	Missing	Oman	Oil contaminated sediment/soil	381319	34	8.91642e-05	No publication
SRR11004827	SAMN13940657	Missing	Missing	Oman	Oil contaminated sediment/soil	87479	15	0.00017147	No publication
SRR1226616	SAMN02722706	88.4765W	28.6722N	USA: Gulf of Mexico, Mississippi Canyon (MC) 294	Oil contaminated sediment/soil	919039	2	2.17619e-06	Metagenomics reveals sediment microbial community response to Deepwater Horizon oil spill	515F and 806R
SRR5240185	SAMN06309361	138.31E	34.05S	Australia:SA	Oil contaminated sediment/soil	26738	3	0.0001122	No publication
SRR5240187	SAMN06309359	138.31E	34.05S	Australia:SA	Oil contaminated sediment/soil	83708	25	0.000298657	No publication
SRR5240188	SAMN06309358	138.31E	34.05S	Australia:SA	Oil contaminated sediment/soil	69395	6	8.64616e-05	No publication
SRR5469005	SAMN06820478	89.88492W	29.4406N	USA: Barataria Bay	Oil contaminated sediment/soil	11629	6	0.000515952	No publication
SRR5469026	SAMN06820457	89.88492W	29.4406N	USA: Barataria Bay	Oil contaminated sediment/soil	19385	5	0.000257931	No publication
SRR6171690	SAMN07783009	87.8683W	28.9761N	USA:Gulf of Mexico	Oil contaminated sediment/soil	191252	2	1.04574e-05	No publication
SRR8710096	SAMN11097545	113.11E	22.14N	China: Ronggui, Guangdong-18	Oil contaminated sediment/soil	13409	1	7.45768e-05	No publication
AP025251.1	SAMD00404886	139.9021 E	38.8742 N	Japan:Yamagata, Nibori	Oilfield				No publication
DRR027800	SAMD00023757	125.0156E	46.6025N	China: Naner block,Daqing oil field	Oilfield	1023	2	0.00195503	No publication
DRR027802	SAMD00023759	125.0156E	46.6025N	China: Naner block,Daqing oil field	Oilfield	1431	3	0.00209644	No publication
DRR027804	SAMD00023761	125.0156E	46.6025N	China: Naner block,Daqing oil field	Oilfield	2824	6	0.00212465	No publication
HM041907.1	HM041902.1-HM041966.1	139.88 E	39.72 N	Japan	Oilfield	64	1	0.015625	Phylogenetic diversity of microbial communities associated with the crude-oil, large-insoluble-particle and formation-water components of the reservoir fluid from a non-flooded high-temperature petroleum reservoir	4F and 1492R
KC442798.1	KC442795.1-KC442811.1	84 E	45 N	China:Xinjiang	Oilfield	16	3	0.1875	No publication
SRR12076724	SAMN15352436	82.8259 W	9.7359 N	Costa Rica:Limon	Oilfield	301376	5	1.65906e-05	Methylotrophs and Hydrocarbon-Degrading Bacteria Are Key Players in the Microbial Community of an Abandoned Century-Old Oil Exploration Well	515F and 806R
SRR12172713	SAMN15480607	110.70 W	50.03 N	Canada:Medicine Hat,AB	Oilfield	113799	13	0.000114237	Preserving Microbial Community Integrity in Oilfield Produced Water	515F and 926R
SRR12172714	SAMN15480607	110.70 W	50.03 N	Canada:Medicine Hat,AB	Oilfield	104902	13	0.000123925	Preserving Microbial Community Integrity in Oilfield Produced Water	515F and 926R
SRR12172715	SAMN15480607	110.70 W	50.03 N	Canada:Medicine Hat,AB	Oilfield	110129	6	5.44816e-05	Preserving Microbial Community Integrity in Oilfield Produced Water	515F and 926R
SRR12172716	SAMN15480607	110.70 W	50.03 N	Canada:Medicine Hat,AB	Oilfield	86781	3	3.45698e-05	Preserving Microbial Community Integrity in Oilfield Produced Water	515F and 926R
SRR12172717	SAMN15480607	110.70 W	50.03 N	Canada:Medicine Hat,AB	Oilfield	95757	19	0.000198419	Preserving Microbial Community Integrity in Oilfield Produced Water	515F and 926R
SRR12172718	SAMN15480607	110.70 W	50.03 N	Canada:Medicine Hat,AB	Oilfield	95816	19	0.000198297	Preserving Microbial Community Integrity in Oilfield Produced Water	515F and 926R
SRR12172723	SAMN15480607	110.70 W	50.03 N	Canada:Medicine Hat,AB	Oilfield	115558	4	3.46147e-05	Preserving Microbial Community Integrity in Oilfield Produced Water	515F and 926R
SRR12172726	SAMN15480607	110.70 W	50.03 N	Canada:Medicine Hat,AB	Oilfield	85270	4	4.69098e-05	Preserving Microbial Community Integrity in Oilfield Produced Water	515F and 926R
SRR12172730	SAMN15480607	110.70 W	50.03 N	Canada:Medicine Hat,AB	Oilfield	92098	2	2.1716e-05	Preserving Microbial Community Integrity in Oilfield Produced Water	515F and 926R
SRR12172732	SAMN15480607	110.70 W	50.03 N	Canada:Medicine Hat,AB	Oilfield	97275	2	2.05603e-05	Preserving Microbial Community Integrity in Oilfield Produced Water	515F and 926R
SRR12172736	SAMN15480607	110.70 W	50.03 N	Canada:Medicine Hat,AB	Oilfield	98038	2	2.04003e-05	Preserving Microbial Community Integrity in Oilfield Produced Water	515F and 926R
SRR12172740	SAMN15480607	110.70 W	50.03 N	Canada:Medicine Hat,AB	Oilfield	124840	2	1.60205e-05	Preserving Microbial Community Integrity in Oilfield Produced Water	515F and 926R
SRR12172743	SAMN15480607	110.70 W	50.03 N	Canada:Medicine Hat,AB	Oilfield	94281	2	2.12132e-05	Preserving Microbial Community Integrity in Oilfield Produced Water	515F and 926R
SRR12172744	SAMN15480607	110.70 W	50.03 N	Canada:Medicine Hat,AB	Oilfield	108004	1	9.25892e-06	Preserving Microbial Community Integrity in Oilfield Produced Water	515F and 926R
SRR12172747	SAMN15480607	110.70 W	50.03 N	Canada:Medicine Hat,AB	Oilfield	110518	7	6.33381e-05	Preserving Microbial Community Integrity in Oilfield Produced Water	515F and 926R
SRR12172749	SAMN15480607	110.70 W	50.03 N	Canada:Medicine Hat,AB	Oilfield	97938	2	2.04211e-05	Preserving Microbial Community Integrity in Oilfield Produced Water	515F and 926R
SRR12172750	SAMN15480607	110.70 W	50.03 N	Canada:Medicine Hat,AB	Oilfield	107560	4	3.71885e-05	Preserving Microbial Community Integrity in Oilfield Produced Water	515F and 926R
SRR12172751	SAMN15480607	110.70 W	50.03 N	Canada:Medicine Hat,AB	Oilfield	112312	6	5.34226e-05	Preserving Microbial Community Integrity in Oilfield Produced Water	515F and 926R
SRR12172752	SAMN15480607	110.70 W	50.03 N	Canada:Medicine Hat,AB	Oilfield	121091	1	8.25825e-06	Preserving Microbial Community Integrity in Oilfield Produced Water	515F and 926R
SRR12172763	SAMN15480607	110.70 W	50.03 N	Canada:Medicine Hat,AB	Oilfield	95720	3	3.13414e-05	Preserving Microbial Community Integrity in Oilfield Produced Water	515F and 926R
SRR12172764	SAMN15480607	110.70 W	50.03 N	Canada:Medicine Hat,AB	Oilfield	101640	8	7.87092e-05	Preserving Microbial Community Integrity in Oilfield Produced Water	515F and 926R
SRR12172765	SAMN15480607	110.70 W	50.03 N	Canada:Medicine Hat,AB	Oilfield	86872	18	0.000207201	Preserving Microbial Community Integrity in Oilfield Produced Water	515F and 926R
SRR12172766	SAMN15480607	110.70 W	50.03 N	Canada:Medicine Hat,AB	Oilfield	95152	7	7.35665e-05	Preserving Microbial Community Integrity in Oilfield Produced Water	515F and 926R
SRR12172768	SAMN15480607	110.70 W	50.03 N	Canada:Medicine Hat,AB	Oilfield	94088	1	1.06283e-05	Preserving Microbial Community Integrity in Oilfield Produced Water	515F and 926R
SRR12172770	SAMN15480607	110.70 W	50.03 N	Canada:Medicine Hat,AB	Oilfield	90529	4	4.41847e-05	Preserving Microbial Community Integrity in Oilfield Produced Water	515F and 926R
SRR12172771	SAMN15480607	110.70 W	50.03 N	Canada:Medicine Hat,AB	Oilfield	65786	2	3.04016e-05	Preserving Microbial Community Integrity in Oilfield Produced Water	515F and 926R
SRR12172851	SAMN15480607	110.70 W	50.03 N	Canada:Medicine Hat,AB	Oilfield	101333	13	0.00012829	Preserving Microbial Community Integrity in Oilfield Produced Water	515F and 926R
SRR12214922	SAMN15520420	95.1805300 W	29.5997600 N	USA	Oilfield	737212	5000	0.00678231	Severe Corrosion of Carbon Steel in Oil Field Produced Water Can Be Linked to Methanogenic Archaea Containing a Special Type of [NiFe] Hydrogenase	V3 to V5 region of the 16S rRNA gene
SRR12214923	SAMN15520419	95.1805300 W	29.5997600 N	USA	Oilfield	605437	117	0.000193249	Severe Corrosion of Carbon Steel in Oil Field Produced Water Can Be Linked to Methanogenic Archaea Containing a Special Type of [NiFe] Hydrogenase	V3 to V5 region of the 16S rRNA gene
SRR1258059	SAMN02715745	118.33E	37.54N	China: Shengli oil field	Oilfield	29060	7010	0.241225	Metagenomic Characterization of Candidatus Smithella cisternae Strain M82_1, a Syntrophic Alkane-Degrading Bacteria, Enriched from the Shengli Oil Field	A344f/A915r
SRR12968570	SAMN16630454	Missing	Missing	China:Daqing	Oilfield	59226	2	3.3769e-05	Compositions and Co-occurrence Patterns of Bacterial Communities Associated With Polymer- and ASP-Flooded Petroleum Reservoir Blocks	338f and 806r
SRR1368286	SAMN02848508	Missing	Missing	China: Junggar Basin of the Xinjiang	Oilfield	2721	47	0.0172731	Differences in microbial community composition between injection and production water samples of water flooding petroleum reservoirs	A344f/A915r
SRR1397339	SAMN02850027	Missing	Missing	China: Luliang Oilfield	Oilfield	86983	65	0.000747272	Microbial diversity and abundance in the Xinjiang Luliang long-term water-flooding petroleum reservoir	515F and 806R
SRR1508445	SAMN02587191	Missing	Missing	Nigeria	Oilfield	8033	698	0.0868916	Microbial communities of light crude from Nigeria and potential for in situ biodegradation, souring, and corrosion	926f and 1392r.
SRR1508447	SAMN02587191	Missing	Missing	Nigeria	Oilfield	9654	222	0.0229956	Microbial communities of light crude from Nigeria and potential for in situ biodegradation, souring, and corrosion	926f and 1392r.
SRR1508448	SAMN02587191	Missing	Missing	Nigeria	Oilfield	10420	3044	0.292131	Microbial communities of light crude from Nigeria and potential for in situ biodegradation, souring, and corrosion	926f and 1392r.
SRR1508453	SAMN02587191	Missing	Missing	Nigeria	Oilfield	2527	6	0.00237436	Microbial communities of light crude from Nigeria and potential for in situ biodegradation, souring, and corrosion	926f and 1392r.
SRR1508454	SAMN02587191	Missing	Missing	Nigeria	Oilfield	2814	4	0.00142146	Microbial communities of light crude from Nigeria and potential for in situ biodegradation, souring, and corrosion	926f and 1392r.
SRR15533044	SAMN20865377	Missing	Missing	China:Daqing	Oilfield	72159	268	0.00371402	Microbial communities in crude oil phase and filter-graded aqueous phase from a Daqing oilfield after polymer flooding	515F and 909R
SRR15533046	SAMN20865375	Missing	Missing	China:Daqing	Oilfield	73949	5000	0.0676142	Microbial communities in crude oil phase and filter-graded aqueous phase from a Daqing oilfield after polymer flooding	515F and 909R
SRR19039928	SAMN27927833	Missing	Missing	China	Oilfield	40365	1	2.47739e-05	Culture-dependent and culture-independent methods reveal microbe-clay mineral interactions by dissimilatory iron-reducing bacteria in an integral oilfield	515F and 806R
SRR19039935	SAMN27927826	Missing	Missing	China	Oilfield	38106	1	2.62426e-05	Culture-dependent and culture-independent methods reveal microbe-clay mineral interactions by dissimilatory iron-reducing bacteria in an integral oilfield	515F and 806R
SRR2127936	SAMN03922433	115.8E	44.81N	China: Baolige oilfield	Oilfield	73970	1	1.3519e-05	Microbial community dynamics in Baolige oilfield during MEOR treatment, revealed by Illumina MiSeq sequencing	V3, V4, and V5 hypervariable regions
SRR2189970	SAMN02587191	Missing	Missing	Missing	Oilfield	1582	4	0.00252845	No publication
SRR2643899	SAMN03940367	91.800000 E	26.174667 N	India: Noonmati, Guwahati, Assam	Oilfield	4425149	4	9.03924e-07	Petroleum hydrocarbon rich oil refinery sludge of North-East India harbours anaerobic, fermentative, sulfate-reducing, syntrophic and methanogenic microbial populations	21f and 958r
SRR2646856	SAMN03940368	95.611083 E	27.390167 N	India: Digboi, Guwahati, Assam	Oilfield	1446425	8	5.53088e-06	Petroleum hydrocarbon rich oil refinery sludge of North-East India harbours anaerobic, fermentative, sulfate-reducing, syntrophic and methanogenic microbial populations	21f and 958r
SRR2654421	SAMN03940368	95.611083 E	27.390167 N	India: Digboi, Guwahati, Assam	Oilfield	2279253	90	3.94866e-05	Petroleum hydrocarbon rich oil refinery sludge of North-East India harbours anaerobic, fermentative, sulfate-reducing, syntrophic and methanogenic microbial populations	21f and 958r
SRR2664924	SAMN03940367	91.800000 E	26.174667 N	India: Noonmati, Guwahati, Assam	Oilfield	3070650	42	1.36779e-05	Petroleum hydrocarbon rich oil refinery sludge of North-East India harbours anaerobic, fermentative, sulfate-reducing, syntrophic and methanogenic microbial populations	21f and 958r
SRR3170208	SAMN04457232	92.2262W	31.8086N	USA: Louisiana Wilcox Group oil field	Oilfield	54792	5	9.12542e-05	Environmental Drivers of Differences in Microbial Community Structure in Crude Oil Reservoirs across a Methanogenic Gradient	515F and 806R
SRR3170209	SAMN04457239	92.2343W	31.7999N	USA: Louisiana Wilcox Group oil field	Oilfield	85335	689	0.00807406	Environmental Drivers of Differences in Microbial Community Structure in Crude Oil Reservoirs across a Methanogenic Gradient	515F and 806R
SRR3170221	SAMN04457238	92.2356W	31.7936N	USA: Louisiana Wilcox Group oil field	Oilfield	97199	346	0.00355971	Environmental Drivers of Differences in Microbial Community Structure in Crude Oil Reservoirs across a Methanogenic Gradient	515F and 806R
SRR3170225	SAMN04457233	92.2285W	31.8211N	USA: Louisiana Wilcox Group oil field	Oilfield	91350	370	0.00405036	Environmental Drivers of Differences in Microbial Community Structure in Crude Oil Reservoirs across a Methanogenic Gradient	515F and 806R
SRR3170227	SAMN04457230	92.3108W	31.8384N	USA: Louisiana Wilcox Group oil field	Oilfield	93651	80	0.000854235	Environmental Drivers of Differences in Microbial Community Structure in Crude Oil Reservoirs across a Methanogenic Gradient	515F and 806R
SRR4473308	SAMN05946055	121.15 E	41.13 N	China:Liaoning	Oilfield	1237320	5000	0.00404099	The plasticity of indigenous microbial community in a full-scale heavy oil produced water treatment plant	V3-V4 hypervariable region
SRR5318640	SAMN06481987	110.6775 W	50.0517 N	Canada: Alberta	Oilfield	8218	1	0.000121684	Effect of Thermophilic Nitrate Reduction on Sulfide Production in High Temperature Oil Reservoir Samples	926Fw and 1392R
SRR5318717	SAMN06481987	110.6775 W	50.0517 N	Canada: Alberta	Oilfield	5158	3	0.000581621	Effect of Thermophilic Nitrate Reduction on Sulfide Production in High Temperature Oil Reservoir Samples	926Fw and 1392R
SRR5318790	SAMN06481987	110.6775 W	50.0517 N	Canada: Alberta	Oilfield	5079	1	0.000196889	Effect of Thermophilic Nitrate Reduction on Sulfide Production in High Temperature Oil Reservoir Samples	926Fw and 1392R
SRR5318824	SAMN06481987	110.6775 W	50.0517 N	Canada: Alberta	Oilfield	9804	4514	0.460424	Effect of Thermophilic Nitrate Reduction on Sulfide Production in High Temperature Oil Reservoir Samples	926Fw and 1392R
SRR5318825	SAMN06481987	110.6775 W	50.0517 N	Canada: Alberta	Oilfield	9944	1	0.000100563	Effect of Thermophilic Nitrate Reduction on Sulfide Production in High Temperature Oil Reservoir Samples	926Fw and 1392R
SRR6435259	SAMN08281129	117.1701E	36.9747N	China:SanDong	Oilfield	34237	50	0.00146041	No publication
SRR6435260	SAMN08281128	117.1701E	36.9747N	China:SanDong	Oilfield	31883	31	0.000972305	No publication
SRR8689346	SAMN11073912	Missing	Missing	Australia: WA	Oilfield	289128	7	2.42107e-05	Complementary DNA/RNA-Based Profifiling: Characterization of Corrosive Microbial Communities and Their Functional Profifiles in an Oil Production Facility	341F and 806R
SRR8689347	SAMN11073911	Missing	Missing	Australia: WA	Oilfield	198506	5	2.51882e-05	Complementary DNA/RNA-Based Profifiling: Characterization of Corrosive Microbial Communities and Their Functional Profifiles in an Oil Production Facility	341F and 806R
SRR9199162	SAMN11954127	119.63625 W	35.293111 N	USA: Los Angeles, McKittrick oil field	Oilfield	201924	722	0.0035756	Densely Populated Water Droplets in Heavy-Oil Seeps	341F and 805R
SRR9199163	SAMN11954126	119.63625 W	35.293111 N	USA: Los Angeles, McKittrick oil field	Oilfield	111914	111	0.000991833	Densely Populated Water Droplets in Heavy-Oil Seeps	341F and 805R
SRR9199165	SAMN11954123	119.63625 W	35.293111 N	USA: Los Angeles, McKittrick oil field	Oilfield	193192	8	4.14096e-05	Densely Populated Water Droplets in Heavy-Oil Seeps	341F and 805R
SRR9199175	SAMN11954103	118.356972 W	34.063806 N	USA: Los Angeles, La Brea Tar Pits	Oilfield	311105	23	7.393e-05	Densely Populated Water Droplets in Heavy-Oil Seeps	341F and 805R
SRR9199177	SAMN11954101	118.356972 W	34.063806 N	USA: Los Angeles, La Brea Tar Pits	Oilfield	193511	11	5.68443e-05	Densely Populated Water Droplets in Heavy-Oil Seeps	341F and 805R
SRR9199178	SAMN11954100	118.356972 W	34.063806 N	USA: Los Angeles, La Brea Tar Pits	Oilfield	127795	2	1.56501e-05	Densely Populated Water Droplets in Heavy-Oil Seeps	341F and 805R
SRR9199192	SAMN11954089	118.356972 W	34.063806 N	USA: Los Angeles, La Brea Tar Pits	Oilfield	174152	179	0.00102784	Densely Populated Water Droplets in Heavy-Oil Seeps	341F and 805R
SRR9199193	SAMN11954088	118.356972 W	34.063806 N	USA: Los Angeles, La Brea Tar Pits	Oilfield	55276	16	0.000289457	Densely Populated Water Droplets in Heavy-Oil Seeps	341F and 805R
SRR9199203	SAMN11954128	119.63625 W	35.293111 N	USA: Los Angeles, McKittrick oil field	Oilfield	132098	70	0.00052991	Densely Populated Water Droplets in Heavy-Oil Seeps	341F and 805R
SRR9199204	SAMN11954129	119.63625 W	35.293111 N	USA: Los Angeles, McKittrick oil field	Oilfield	181061	931	0.00514191	Densely Populated Water Droplets in Heavy-Oil Seeps	341F and 805R
SRR9199206	SAMN11954117	119.63625 W	35.293111 N	USA: Los Angeles, McKittrick oil field	Oilfield	221478	1	4.51512e-06	Densely Populated Water Droplets in Heavy-Oil Seeps	341F and 805R
SRR9199211	SAMN11954110	118.356972 W	34.063806 N	USA: Los Angeles, La Brea Tar Pits	Oilfield	113291	1	8.82683e-06	Densely Populated Water Droplets in Heavy-Oil Seeps	341F and 805R
SRR9199212	SAMN11954111	118.356972 W	34.063806 N	USA: Los Angeles, La Brea Tar Pits	Oilfield	218714	2	9.14436e-06	Densely Populated Water Droplets in Heavy-Oil Seeps	341F and 805R
SRR9199213	SAMN11954108	118.356972 W	34.063806 N	USA: Los Angeles, La Brea Tar Pits	Oilfield	109503	726	0.00662996	Densely Populated Water Droplets in Heavy-Oil Seeps	341F and 805R
SRR9199214	SAMN11954109	118.356972 W	34.063806 N	USA: Los Angeles, La Brea Tar Pits	Oilfield	223847	74	0.000330583	Densely Populated Water Droplets in Heavy-Oil Seeps	341F and 805R
SRR9891303	SAMN12429530	118.63 E	37.85 N	China:Shandong	Oilfield	42839	807	0.018838	Vertical distribution of biofilm communities along an injection wellbore in a deep petroleum reservoir	515F and 806R
SRR9891304	SAMN12429526	118.63 E	37.85 N	China:Shandong	Oilfield	90607	29	0.000320064	Vertical distribution of biofilm communities along an injection wellbore in a deep petroleum reservoir	515F and 806R
SRR9891305	SAMN12429527	118.63 E	37.85 N	China:Shandong	Oilfield	35900	90	0.00250696	Vertical distribution of biofilm communities along an injection wellbore in a deep petroleum reservoir	515F and 806R
SRR9891306	SAMN12429528	118.63 E	37.85 N	China:Shandong	Oilfield	42924	168	0.00391389	Vertical distribution of biofilm communities along an injection wellbore in a deep petroleum reservoir	515F and 806R
SRR9891307	SAMN12429529	118.63 E	37.85 N	China:Shandong	Oilfield	43075	540	0.0125363	Vertical distribution of biofilm communities along an injection wellbore in a deep petroleum reservoir	515F and 806R
SRR2624989	SAMN04122422	91.79999999E	26.174667N	India: Noonmati, Guwahati, Assam	Oil Refinery Sludge	359878	84	0.000233412	Biostimulation of Indigenous Microbial Community for Bioremediation of Petroleum Refinery Sludge	341F and 518R
SRR2624990	SAMN04122421	91.79999999E	26.174667N	India: Noonmati, Guwahati, Assam	Oil Refinery Sludge	266629	61	0.000228782	Biostimulation of Indigenous Microbial Community for Bioremediation of Petroleum Refinery Sludge	341F and 518R
SRR2624992	SAMN04122412	91.79999999E	26.174667N	India: Noonmati, Guwahati, Assam	Oil Refinery Sludge	51069	2	3.91627e-05	Biostimulation of Indigenous Microbial Community for Bioremediation of Petroleum Refinery Sludge	341F and 518R
SRR2625035	SAMN04122402	91.79999999E	26.174667N	India: Noonmati, Guwahati, Assam	Oil Refinery Sludge	199817	7	3.50321e-05	Biostimulation of Indigenous Microbial Community for Bioremediation of Petroleum Refinery Sludge	341F and 518R
SRR090157	SAMN00189545	110.68 W	50.04 N	Canada: Alberta	Oil Sands Tailings	4636	7	0.00150992	Oil sands tailings ponds harbour a small core prokaryotic microbiome and diverse accessory communities	926 F and 1392R
SRR090161	SAMN00189547	110.68 W	50.04 N	Canada: Alberta	Oil Sands Tailings	4378	9	0.00205573	Oil sands tailings ponds harbour a small core prokaryotic microbiome and diverse accessory communities	926 F and 1392R
SRR090201	SAMN00189586	110.68 W	50.04 N	Canada: Alberta	Oil Sands Tailings	9544	1	0.000104778	Oil sands tailings ponds harbour a small core prokaryotic microbiome and diverse accessory communities	926 F and 1392R
SRR090279	SAMN00189651	110.68 W	50.04 N	Canada: Alberta	Oil Sands Tailings	3259	1	0.000306843	Oil sands tailings ponds harbour a small core prokaryotic microbiome and diverse accessory communities	926 F and 1392R
SRR090285	SAMN00189657	110.68 W	50.04 N	Canada: Alberta	Oil Sands Tailings	5270	1	0.000189753	Oil sands tailings ponds harbour a small core prokaryotic microbiome and diverse accessory communities	926 F and 1392R
SRR090292	SAMN00189664	110.68 W	50.04 N	Canada: Alberta	Oil Sands Tailings	3274	13	0.00397068	Oil sands tailings ponds harbour a small core prokaryotic microbiome and diverse accessory communities	926 F and 1392R
SRR090293	SAMN00189665	110.68 W	50.04 N	Canada: Alberta	Oil Sands Tailings	5084	18	0.00354052	Oil sands tailings ponds harbour a small core prokaryotic microbiome and diverse accessory communities	926 F and 1392R
SRR090294	SAMN00189666	110.68 W	50.04 N	Canada: Alberta	Oil Sands Tailings	5029	9	0.00178962	Oil sands tailings ponds harbour a small core prokaryotic microbiome and diverse accessory communities	926 F and 1392R
SRR090295	SAMN00189667	110.68 W	50.04 N	Canada: Alberta	Oil Sands Tailings	3488	2	0.000573394	Oil sands tailings ponds harbour a small core prokaryotic microbiome and diverse accessory communities	926 F and 1392R
SRR090296	SAMN00189668	110.68 W	50.04 N	Canada: Alberta	Oil Sands Tailings	1298	2	0.00154083	Oil sands tailings ponds harbour a small core prokaryotic microbiome and diverse accessory communities	926 F and 1392R
SRR090297	SAMN00189669	110.68 W	50.04 N	Canada: Alberta	Oil Sands Tailings	1613	1	0.000619963	Oil sands tailings ponds harbour a small core prokaryotic microbiome and diverse accessory communities	926 F and 1392R
SRR090299	SAMN00189671	110.68 W	50.04 N	Canada: Alberta	Oil Sands Tailings	3262	1	0.00030656	Oil sands tailings ponds harbour a small core prokaryotic microbiome and diverse accessory communities	926 F and 1392R
SRR090540	SAMN00189955	110.68 W	50.04 N	Canada: Alberta	Oil Sands Tailings	8118	2	0.000246366	Oil sands tailings ponds harbour a small core prokaryotic microbiome and diverse accessory communities	926 F and 1392R
SRR090648	SAMN00190033	110.68 W	50.04 N	Canada: Alberta	Oil Sands Tailings	9512	4	0.000420521	Oil sands tailings ponds harbour a small core prokaryotic microbiome and diverse accessory communities	926 F and 1392R
SRR090649	SAMN00190034	110.68 W	50.04 N	Canada: Alberta	Oil Sands Tailings	7764	2	0.000257599	Oil sands tailings ponds harbour a small core prokaryotic microbiome and diverse accessory communities	926 F and 1392R
SRR090650	SAMN00190035	110.68 W	50.04 N	Canada: Alberta	Oil Sands Tailings	2874	1	0.000347947	Oil sands tailings ponds harbour a small core prokaryotic microbiome and diverse accessory communities	926 F and 1392R
SRR090652	SAMN00190037	110.68 W	50.04 N	Canada: Alberta	Oil Sands Tailings	5799	1	0.000172444	Oil sands tailings ponds harbour a small core prokaryotic microbiome and diverse accessory communities	926 F and 1392R
SRR090653	SAMN00190038	110.68 W	50.04 N	Canada: Alberta	Oil Sands Tailings	6218	2	0.000321647	Oil sands tailings ponds harbour a small core prokaryotic microbiome and diverse accessory communities	926 F and 1392R
SRR090659	SAMN00190043	110.68 W	50.04 N	Canada: Alberta	Oil Sands Tailings	4431	1	0.000225683	Oil sands tailings ponds harbour a small core prokaryotic microbiome and diverse accessory communities	926 F and 1392R
SRR090660	SAMN00190044	110.68 W	50.04 N	Canada: Alberta	Oil Sands Tailings	5945	1	0.000168209	Oil sands tailings ponds harbour a small core prokaryotic microbiome and diverse accessory communities	926 F and 1392R
SRR090667	SAMN00190051	110.68 W	50.04 N	Canada: Alberta	Oil Sands Tailings	5842	2	0.000342349	Oil sands tailings ponds harbour a small core prokaryotic microbiome and diverse accessory communities	926 F and 1392R
SRR097659	SAMN00205324	110.68 W	50.04 N	Canada: Alberta	Oil Sands Tailings	4419	3	0.000678887	No publication
SRR097686	SAMN00205344	110.68 W	50.04 N	Canada: Alberta	Oil Sands Tailings	3517	11	0.00312767	No publication
SRR097687	SAMN00205344	110.68 W	50.04 N	Canada: Alberta	Oil Sands Tailings	2006	88	0.0438684	No publication
SRR097690	SAMN00205345	110.68 W	50.04 N	Canada: Alberta	Oil Sands Tailings	792	116	0.146465	No publication
SRR098705	SAMN00205722	110.68 W	50.04 N	Canada: Alberta	Oil Sands Tailings	3706	1	0.000269833	No publication
SRR098706	SAMN00205723	110.68 W	50.04 N	Canada: Alberta	Oil Sands Tailings	3076	4	0.00130039	No publication
SRR098707	SAMN00205724	110.68 W	50.04 N	Canada: Alberta	Oil Sands Tailings	3523	6	0.00170309	No publication
SRR098708	SAMN00206124	110.68 W	50.04 N	Canada: Alberta	Oil Sands Tailings	3325	11	0.00330827	No publication
SRR098710	SAMN00209070	110.68 W	50.04 N	Canada: Alberta	Oil Sands Tailings	3377	2	0.000592242	No publication
SRR098719	SAMN00210495	110.68 W	50.04 N	Canada: Alberta	Oil Sands Tailings	3984	1	0.000251004	No publication
SRR098721	SAMN00210497	110.68 W	50.04 N	Canada: Alberta	Oil Sands Tailings	4671	2	0.000428174	No publication
SRR098723	SAMN00210499	110.68 W	50.04 N	Canada: Alberta	Oil Sands Tailings	33102	6	0.000181258	No publication
SRR099101	SAMN00210647	110.68 W	50.04 N	Canada: Alberta	Oil Sands Tailings	4065	1	0.000246002	No publication
SRR573743	SAMN01177809	110.68 W	50.04 N	Canada: Alberta, Medicine Hat	Oil Sands Tailings	11422	3	0.000262651	Oil sands tailings ponds harbour a small core prokaryotic microbiome and diverse accessory communities	926 F and 1392R
SRR573744	SAMN01177809	110.68 W	50.04 N	Canada: Alberta, Medicine Hat	Oil Sands Tailings	11271	5	0.000443616	Oil sands tailings ponds harbour a small core prokaryotic microbiome and diverse accessory communities	926 F and 1392R
SRR573745	SAMN01177809	110.68 W	50.04 N	Canada: Alberta, Medicine Hat	Oil Sands Tailings	12113	2	0.000165112	Oil sands tailings ponds harbour a small core prokaryotic microbiome and diverse accessory communities	926 F and 1392R
SRR573746	SAMN01177809	110.68 W	50.04 N	Canada: Alberta, Medicine Hat	Oil Sands Tailings	11740	2	0.000170358	Oil sands tailings ponds harbour a small core prokaryotic microbiome and diverse accessory communities	926 F and 1392R
SRR573758	SAMN01177810	110.68 W	50.04 N	Canada: Alberta, Medicine Hat	Oil Sands Tailings	10570	8	0.000756859	Oil sands tailings ponds harbour a small core prokaryotic microbiome and diverse accessory communities	926 F and 1392R
SRR573760	SAMN01177810	110.68 W	50.04 N	Canada: Alberta, Medicine Hat	Oil Sands Tailings	11434	2	0.000174917	Oil sands tailings ponds harbour a small core prokaryotic microbiome and diverse accessory communities	926 F and 1392R
SRR573762	SAMN01177810	110.68 W	50.04 N	Canada: Alberta, Medicine Hat	Oil Sands Tailings	12180	11	0.00090312	Oil sands tailings ponds harbour a small core prokaryotic microbiome and diverse accessory communities	926 F and 1392R
SRR573763	SAMN01177810	110.68 W	50.04 N	Canada: Alberta, Medicine Hat	Oil Sands Tailings	11773	10	0.000849401	Oil sands tailings ponds harbour a small core prokaryotic microbiome and diverse accessory communities	926 F and 1392R
SRR5934314	SAMN07507336	110.68 W	50.04 N	Canada: Alberta, Medicine Hat	Oil Sands Tailings	89751	1	1.11419e-05	Long-Term Incubation Reveals Methanogenic Biodegradation of C-5 and C-6 iso-Alkanes in Oil Sands Tailings	926Fw and 1392R
SRR5934353	SAMN07507498	110.68 W	50.04 N	Canada: Alberta, Medicine Hat	Oil Sands Tailings	85654	1	1.16749e-05	Long-Term Incubation Reveals Methanogenic Biodegradation of C-5 and C-6 iso-Alkanes in Oil Sands Tailings	926Fw and 1392R
FM866473.1-FM867587.1	FM866473.1-FM867587.1	60.144291W	46.09784N	Canada:Cape Breton, Sydney Tar Ponds	Tar Ponds	1114	214	0.192101	No publication

[truncated: 5 more sheets: TableS10, TableS11, TableS12, TableS13, TableS14]
